# Supplementary material for: Di-n-butyl­bis­(N-cyclo­hexyl-N-ethyl­dithio­carbamato-κ2 S,S′)tin(IV)
Source: Acta Crystallogr Sect E Struct Rep Online. 2010 Jul 17;66(Pt 8):m938. doi: 10.1107/S1600536810027303 (PMC3007498; doi:10.1107/S1600536810027303)
Supplement: Supplementary file 2 [file e-66-0m938-Isup2.hkl]

# 
# h,k,l, Fc-squared, Fo-squared, sigma(Fo-squared) and status flag 
# 
data_I
_shelx_title '  P-1' 
_shelx_refln_list_code          4 
_shelx_F_calc_maximum      213.03 
_exptl_crystal_F_000       668.00 
_reflns_d_resolution_high  0.7696 
 
loop_ 
 _symmetry_equiv_pos_as_xyz 
 'x, y, z' 
 '-x, -y, -z' 
 
_cell_length_a    10.2809 
_cell_length_b    12.5462 
_cell_length_c    13.3823 
_cell_angle_alpha 103.103 
_cell_angle_beta  108.125 
_cell_angle_gamma  90.655 
 
_shelx_F_squared_multiplier     1.000 
 
loop_ 
 _refln_index_h 
 _refln_index_k 
 _refln_index_l 
 _refln_F_squared_calc 
 _refln_F_squared_meas 
 _refln_F_squared_sigma 
 _refln_observed_status 
   1   0   0    22801.08    26294.39   1150.81 o 
   2   0   0      234.35      243.66      5.16 o 
   3   0   0      258.03      289.42      7.31 o 
   4   0   0      208.84      178.97      4.79 o 
   5   0   0      699.46      640.28     17.51 o 
   6   0   0     1354.28     1349.86     31.58 o 
   7   0   0      728.89      726.55     15.47 o 
   8   0   0      418.03      451.41     13.50 o 
   9   0   0      139.28      113.28      7.09 o 
  10   0   0       22.82       14.14      6.79 o 
  11   0   0        2.10        2.68      5.72 o 
  12   0   0        7.93       17.49      6.71 o 
 -12   1   0       26.19       23.35      7.48 o 
 -11   1   0      120.01      112.30     11.86 o 
 -10   1   0      322.86      308.41     15.77 o 
  -9   1   0      696.21      650.20     23.34 o 
  -8   1   0      256.79      262.59      7.93 o 
  -7   1   0        6.62        4.31      1.84 o 
  -6   1   0       68.74       69.64      5.69 o 
  -5   1   0      502.96      475.97     12.37 o 
  -4   1   0     7344.03     8435.33    139.58 o 
  -3   1   0    19471.31    22441.88    367.27 o 
  -2   1   0    45379.77    51211.63    837.29 o 
  -1   1   0    15891.09    19000.98    362.03 o 
   0   1   0     1899.70     2141.64     35.70 o 
   1   1   0       18.82       29.90      1.06 o 
   2   1   0      196.76      238.34      4.99 o 
   3   1   0      343.69      312.88      6.60 o 
   4   1   0     1950.90     2044.42     35.38 o 
   5   1   0      299.59      300.32      7.32 o 
   6   1   0      698.79      731.96     15.10 o 
   7   1   0      132.12      135.47      5.88 o 
   8   1   0        4.94        8.84      3.15 o 
   9   1   0       10.47        9.08      3.57 o 
  10   1   0      122.29      115.44     10.58 o 
  11   1   0      184.05      182.04     13.57 o 
  12   1   0      110.61      114.89     12.10 o 
 -12   2   0       57.30       45.24      8.54 o 
 -11   2   0      218.21      234.50     15.36 o 
 -10   2   0      154.18      172.79     12.55 o 
  -9   2   0      115.44      111.96      9.85 o 
  -8   2   0       15.71       23.61      3.88 o 
  -7   2   0      154.78      155.00      8.13 o 
  -6   2   0     1061.49     1052.72     24.55 o 
  -5   2   0     8857.34     9572.05    185.20 o 
  -4   2   0    11218.98    12090.99    199.13 o 
  -3   2   0     3361.69     3802.09     63.65 o 
  -2   2   0      143.56      124.89     13.83 o 
  -1   2   0       29.64       41.61      1.49 o 
   0   2   0     5486.29     6298.39    103.66 o 
   1   2   0     3195.63     3482.39     57.83 o 
   2   2   0      202.43      170.58      3.97 o 
   3   2   0      106.59      110.99      3.69 o 
   4   2   0      135.85      141.16      5.50 o 
   5   2   0       35.79       77.47      6.28 o 
   6   2   0      958.56      878.06     17.53 o 
   7   2   0      372.90      333.06     17.29 o 
   8   2   0      245.59      231.18      9.28 o 
   9   2   0      422.05      427.91     21.22 o 
  10   2   0      331.29      313.06     16.90 o 
  11   2   0       92.68       91.01     10.47 o 
  12   2   0        1.19        4.33      8.43 o 
 -12   3   0        8.83       13.03      6.83 o 
 -11   3   0        2.47       10.14      5.93 o 
 -10   3   0        9.04       11.18      5.43 o 
  -9   3   0      155.88      138.83      7.81 o 
  -8   3   0      516.38      521.15     28.34 o 
  -7   3   0     1223.77     1270.11     29.38 o 
  -6   3   0      140.57      141.37      4.83 o 
  -5   3   0      112.98       78.74      3.58 o 
  -4   3   0      719.21      883.76     19.96 o 
  -3   3   0     1839.76     1935.77     39.34 o 
  -2   3   0     1331.76     1598.39     27.51 o 
  -1   3   0     1589.37     1840.42     31.25 o 
   0   3   0     2829.04     3106.52     51.83 o 
   1   3   0     7018.18     7370.90    121.53 o 
   2   3   0       83.55       58.69      2.75 o 
   3   3   0      928.09      812.91     15.20 o 
   4   3   0     1609.63     1528.14     27.30 o 
   5   3   0     1709.95     1695.46     30.53 o 
   6   3   0     2361.03     2373.88     42.11 o 
   7   3   0     1320.48     1359.00     72.94 o 
   8   3   0      364.87      340.00     14.53 o 
   9   3   0       95.85      105.13      7.35 o 
  10   3   0        0.12        6.31      3.87 o 
  11   3   0      115.70      125.25     11.86 o 
  12   3   0       89.53       88.12     11.21 o 
 -12   4   0        3.44        0.08      5.31 o 
 -11   4   0       81.60       78.38      9.83 o 
 -10   4   0      211.48      206.44     13.65 o 
  -9   4   0      482.71      469.20     15.43 o 
  -8   4   0        5.08        2.20      3.28 o 
  -7   4   0     1088.16      972.22     61.21 o 
  -6   4   0      643.75      752.48     18.97 o 
  -5   4   0     1296.67     1399.16     30.65 o 
  -4   4   0      781.95      625.75     16.04 o 
  -3   4   0      748.44      768.40     14.45 o 
  -2   4   0     1012.86     1205.57     21.42 o 
  -1   4   0       13.61       21.79      1.49 o 
   0   4   0       80.21      110.04      3.17 o 
   1   4   0     1907.11     2051.00     35.15 o 
   2   4   0     6441.36     6581.64    109.28 o 
   3   4   0     4372.76     4674.53     78.53 o 
   4   4   0     2174.40     2240.26     39.21 o 
   5   4   0     1086.00     1054.10     20.23 o 
   6   4   0      506.17      507.15     17.91 o 
   7   4   0        6.77        9.46      3.66 o 
   8   4   0      186.29      180.36     10.08 o 
   9   4   0      393.90      392.40     13.76 o 
  10   4   0      349.66      348.32     13.43 o 
  11   4   0       96.72      102.28      8.79 o 
 -12   5   0       36.73       29.24      7.16 o 
 -11   5   0        1.77        1.20      5.10 o 
 -10   5   0       11.82       -2.50      3.42 o 
  -9   5   0      379.06      315.75     12.36 o 
  -8   5   0      429.82      394.43     13.50 o 
  -7   5   0      799.76      818.04     21.12 o 
  -6   5   0      595.63      623.22     26.74 o 
  -5   5   0      175.23      170.05      6.93 o 
  -4   5   0      146.66       85.91      4.73 o 
  -3   5   0      139.11      100.61      4.74 o 
  -2   5   0      386.06      433.97      9.13 o 
  -1   5   0     1335.55     1573.77     27.65 o 
   0   5   0     4004.87     4188.02     70.28 o 
   1   5   0    10981.29    11741.65    193.50 o 
   2   5   0     5472.08     5749.32     96.03 o 
   3   5   0      348.86      350.25      8.10 o 
   4   5   0      139.72      123.59      4.25 o 
   5   5   0       55.44       54.85      3.18 o 
   6   5   0     1787.19     1683.72     36.75 o 
   7   5   0     2449.24     2510.30     53.02 o 
   8   5   0     1188.44     1130.96     27.82 o 
   9   5   0       68.24       67.20      6.67 o 
  10   5   0        1.57       -5.62      3.75 o 
  11   5   0       14.00       17.71      5.22 o 
 -12   6   0        6.09        9.48      6.35 o 
 -11   6   0       92.53       85.23     10.43 o 
 -10   6   0      240.60      224.67     12.36 o 
  -9   6   0      402.27      400.68     14.41 o 
  -8   6   0      370.23      399.06     15.28 o 
  -7   6   0       88.56       81.07      6.21 o 
  -6   6   0        0.13        1.13      2.61 o 
  -5   6   0       85.72      121.48      9.08 o 
  -4   6   0       60.70       51.04      2.83 o 
  -3   6   0     3061.32     3281.86     65.50 o 
  -2   6   0     5165.39     5350.22     89.78 o 
  -1   6   0     2513.12     2587.46     44.62 o 
   0   6   0      603.77      657.61     12.98 o 
   1   6   0      238.98      224.78      5.84 o 
   2   6   0       11.65        6.32      3.34 o 
   3   6   0     1125.32     1096.09     20.81 o 
   4   6   0     3427.09     3449.85     59.60 o 
   5   6   0     3436.36     3509.54     60.98 o 
   6   6   0     3384.61     3406.67    126.64 o 
   7   6   0      293.07      288.10     10.87 o 
   8   6   0      149.50      134.57      8.30 o 
   9   6   0       51.46       48.78      6.08 o 
  10   6   0       23.92       26.70      5.50 o 
  11   6   0       22.91       24.42      5.49 o 
 -11   7   0       29.33       33.82      7.78 o 
 -10   7   0       92.03      113.08      8.86 o 
  -9   7   0       36.96       35.55      5.55 o 
  -8   7   0        3.64        2.91      4.89 o 
  -7   7   0        9.49        9.33      3.62 o 
  -6   7   0      144.21      141.28     10.00 o 
  -5   7   0      940.29      970.44     23.51 o 
  -4   7   0     2121.15     2083.73     37.26 o 
  -3   7   0     2015.06     1908.02     34.16 o 
  -2   7   0      458.56      416.75      9.53 o 
  -1   7   0       19.19       12.80      1.76 o 
   0   7   0      306.24      306.08      7.45 o 
   1   7   0     1579.55     1620.44     29.34 o 
   2   7   0     7056.73     7368.09    123.24 o 
   3   7   0     7654.99     7917.82    132.51 o 
   4   7   0     2611.30     2740.86     48.43 o 
   5   7   0      131.41      140.33      7.07 o 
   6   7   0      334.01      304.35     21.65 o 
   7   7   0      121.86      130.52      7.70 o 
   8   7   0       34.37       27.57      5.00 o 
   9   7   0       52.59       59.16      6.57 o 
  10   7   0      127.56      133.72     12.23 o 
 -11   8   0        2.52        2.83      3.95 o 
 -10   8   0       10.05        2.94      4.23 o 
  -9   8   0       24.52       24.13      5.18 o 
  -8   8   0      154.89      134.35      8.65 o 
  -7   8   0      473.92      456.83     18.14 o 
  -6   8   0      599.92      547.38     16.11 o 
  -5   8   0      208.13      218.47     12.55 o 
  -4   8   0        4.81        3.02      2.46 o 
  -3   8   0      140.77      178.76      6.37 o 
  -2   8   0      770.14      807.77     16.45 o 
  -1   8   0     1945.98     1911.39     48.68 o 
   0   8   0     2257.41     2429.30     42.84 o 
   1   8   0     3936.11     4088.09     70.08 o 
   2   8   0     2076.21     2019.65     36.51 o 
   3   8   0        3.99        6.73      2.20 o 
   4   8   0      172.96      150.36      5.80 o 
   5   8   0        7.68        4.66      2.63 o 
   6   8   0       16.98       22.22      4.83 o 
   7   8   0      133.00      113.54      9.69 o 
   8   8   0      174.98      196.04     12.90 o 
   9   8   0       36.10       20.86      6.30 o 
  10   8   0        5.06       18.66      5.74 o 
 -11   9   0        3.05       10.95      4.82 o 
 -10   9   0       52.75       59.19      7.12 o 
  -9   9   0      142.60      137.69      9.67 o 
  -8   9   0      157.05      166.30      9.78 o 
  -7   9   0      157.56      159.29     15.14 o 
  -6   9   0        0.04       -3.65      2.43 o 
  -5   9   0      350.50      317.57     11.31 o 
  -4   9   0      614.04      602.99     16.65 o 
  -3   9   0     1212.32     1195.32     26.77 o 
  -2   9   0     1588.19     1580.81     29.53 o 
  -1   9   0     1189.18     1112.26     21.71 o 
   0   9   0       23.70       22.18      2.69 o 
   1   9   0      429.88      410.13     14.76 o 
   2   9   0      223.40      240.47     10.63 o 
   3   9   0       47.27       40.90      5.58 o 
   4   9   0        2.97        4.71      2.82 o 
   5   9   0       22.89       29.85      5.50 o 
   6   9   0       41.10       38.75      6.25 o 
   7   9   0       15.04       17.23      5.42 o 
   8   9   0       60.39       73.31      8.95 o 
   9   9   0      117.38      131.16     15.46 o 
 -10  10   0        9.04       11.95      7.17 o 
  -9  10   0        1.60        3.09      4.04 o 
  -8  10   0       13.83        6.72      3.95 o 
  -7  10   0      131.38      140.38      8.96 o 
  -6  10   0      183.69      191.28      9.19 o 
  -5  10   0      279.10      280.79     10.69 o 
  -4  10   0      194.70      199.46      9.66 o 
  -3  10   0       98.76       83.72     14.70 o 
  -2  10   0      200.24      217.74      9.09 o 
  -1  10   0     1458.55     1519.27     33.91 o 
   0  10   0       66.31       73.00      8.66 o 
   1  10   0        3.42       10.75      3.16 o 
   2  10   0        1.52        3.13      2.61 o 
   3  10   0       73.97       94.50      6.20 o 
   4  10   0      107.07       95.02      8.62 o 
   5  10   0        6.44        3.99      3.96 o 
   6  10   0      226.74      207.23     16.41 o 
   7  10   0      578.63      584.21     22.91 o 
   8  10   0      580.99      619.53     27.90 o 
   9  10   0      266.76      277.14     16.75 o 
  -9  11   0       35.07       50.38      8.91 o 
  -8  11   0       78.10       95.76      8.40 o 
  -7  11   0      146.53      169.16      9.60 o 
  -6  11   0       53.94       46.68      5.76 o 
  -5  11   0      105.98      110.25      7.52 o 
  -4  11   0      534.26      512.07     31.21 o 
  -3  11   0      994.77      938.35     30.11 o 
  -2  11   0      372.04      372.03     18.42 o 
  -1  11   0       66.68       65.47      5.60 o 
   0  11   0       50.40       49.48      4.97 o 
   1  11   0        0.91        0.39      2.35 o 
   2  11   0        2.21        4.50      2.83 o 
   3  11   0       34.56       38.58      6.01 o 
   4  11   0      229.64      232.79     25.57 o 
   5  11   0     1141.03     1117.52     54.41 o 
   6  11   0     1038.00     1022.58     33.64 o 
   7  11   0      398.98      389.88     18.44 o 
   8  11   0      119.85      116.35     11.28 o 
  -9  12   0        3.19        6.72     14.11 o 
  -8  12   0        0.65       -1.73      5.29 o 
  -7  12   0       44.88       41.67      8.22 o 
  -6  12   0      178.25      154.62     12.65 o 
  -5  12   0      241.77      238.50     13.86 o 
  -4  12   0      342.01      330.63     15.97 o 
  -3  12   0      258.82      250.87     13.33 o 
  -2  12   0       88.62       93.31     11.46 o 
  -1  12   0        6.76       -1.28      2.81 o 
   0  12   0        7.29        5.26      2.95 o 
   1  12   0       58.71       63.45      6.28 o 
   2  12   0      204.10      226.50     10.11 o 
   3  12   0     1173.90     1193.00     36.51 o 
   4  12   0     1673.91     1644.34     47.53 o 
   5  12   0      345.45      315.71     16.14 o 
   6  12   0       33.86       36.62      7.70 o 
   7  12   0        0.47        0.53      5.44 o 
  -8  13   0       76.65       73.48     22.54 o 
  -7  13   0      126.07      101.20     11.62 o 
  -6  13   0      149.59      147.48     15.46 o 
  -5  13   0       95.99      111.57     11.13 o 
  -4  13   0       64.13       67.91      8.70 o 
  -3  13   0        5.24        4.66      4.48 o 
  -2  13   0        5.56        4.23      4.52 o 
  -1  13   0       59.64       78.55      6.67 o 
   0  13   0      282.98      268.34     11.07 o 
   1  13   0      469.98      440.71     14.96 o 
   2  13   0      534.81      502.02     16.47 o 
   3  13   0      118.95      106.57     11.70 o 
   4  13   0        0.46       -1.04      4.71 o 
   5  13   0       22.05       21.50      6.50 o 
   6  13   0       35.53       40.88      7.59 o 
  -6  14   0       45.50       34.71      7.96 o 
  -5  14   0       17.98       12.92      5.84 o 
  -4  14   0       22.93       37.04      6.94 o 
  -3  14   0       69.85       81.27      9.69 o 
  -2  14   0      128.74      126.98     11.62 o 
  -1  14   0      244.95      236.01     14.72 o 
   0  14   0      139.38      137.97      9.07 o 
   1  14   0        0.16        2.03      3.99 o 
   2  14   0       64.24       75.61      9.37 o 
   3  14   0      113.52      130.12     15.10 o 
   4  14   0       88.55       80.53      9.48 o 
  -5  15   0       14.83       14.30     10.68 o 
  -4  15   0       50.51       48.92     22.34 o 
  -3  15   0       76.20       63.63      9.14 o 
  -2  15   0        0.23        1.06      5.16 o 
  -1  15   0       47.20       55.48      8.46 o 
   0  15   0      138.80      159.69     12.68 o 
   1  15   0      128.19      123.88      9.24 o 
   2  15   0       67.54       62.50      8.57 o 
   3  15   0       58.33       70.85      9.04 o 
   0 -16   1        2.59       13.54      5.88 o 
   1 -16   1       44.85       51.34      8.79 o 
   2 -16   1       84.97       85.98     10.54 o 
  -3 -15   1        4.90        7.11      5.11 o 
  -2 -15   1       48.99       49.58     10.39 o 
  -1 -15   1      202.44      210.45     11.31 o 
   0 -15   1      395.22      467.61     28.96 o 
   1 -15   1      400.42      424.45     19.57 o 
   2 -15   1      149.00      151.46     14.16 o 
   3 -15   1        1.35       -3.27      4.81 o 
   4 -15   1        4.50       -1.57      4.75 o 
   5 -15   1        3.44        0.63      4.96 o 
  -5 -14   1       37.22       37.57      6.92 o 
  -4 -14   1      126.63      129.18     11.54 o 
  -3 -14   1      294.60      309.94     16.53 o 
  -2 -14   1      537.86      537.26     17.40 o 
  -1 -14   1      593.66      599.94     18.58 o 
   0 -14   1      292.74      295.34     18.78 o 
   1 -14   1       54.73       47.38      7.46 o 
   2 -14   1        5.70        3.39      4.60 o 
   3 -14   1        2.46        6.42      7.20 o 
   4 -14   1       21.28        4.88      5.18 o 
   5 -14   1       23.31       30.63      7.03 o 
   6 -14   1       21.35       20.13      6.85 o 
  -6 -13   1      181.68      177.62     13.58 o 
  -5 -13   1      297.01      284.93     15.39 o 
  -4 -13   1      468.41      432.80     19.18 o 
  -3 -13   1      827.60      805.40     27.79 o 
  -2 -13   1      276.87      278.90     11.49 o 
  -1 -13   1       14.80       17.94      5.70 o 
   0 -13   1        2.92       -4.16      2.77 o 
   1 -13   1       38.88       33.90      7.20 o 
   2 -13   1       46.45       40.35      6.85 o 
   3 -13   1        7.82       16.26      5.11 o 
   4 -13   1        4.87        6.85      4.74 o 
   5 -13   1       25.32       27.25      6.75 o 
   6 -13   1       12.41       13.66      6.39 o 
   7 -13   1        0.14        5.21      6.07 o 
   8 -13   1       38.75       50.14      9.68 o 
  -7 -12   1      170.67      181.74     13.49 o 
  -6 -12   1      167.47      181.73     14.52 o 
  -5 -12   1      261.04      243.16     14.44 o 
  -4 -12   1      124.91      131.62     10.78 o 
  -3 -12   1        7.44       10.58      3.67 o 
  -2 -12   1        9.52       17.02      3.89 o 
  -1 -12   1       79.66       77.17      6.35 o 
   0 -12   1       90.60       63.89      5.92 o 
   1 -12   1      199.54      211.23     15.79 o 
   2 -12   1       13.74       22.92      7.24 o 
   3 -12   1        9.00       16.27      8.06 o 
   4 -12   1        5.82       12.85      8.26 o 
   5 -12   1      113.24      118.93     10.75 o 
   6 -12   1      210.15      233.13     11.38 o 
   7 -12   1      153.40      152.91     14.34 o 
   8 -12   1       51.71       42.75      6.49 o 
   9 -12   1       12.81       15.29      4.90 o 
  -8 -11   1       49.84       54.43      8.35 o 
  -7 -11   1       14.98       18.33      5.86 o 
  -6 -11   1        3.23        2.89      4.64 o 
  -5 -11   1       22.23       19.71      5.58 o 
  -4 -11   1      120.03       81.49      8.36 o 
  -3 -11   1      698.30      684.19     18.77 o 
  -2 -11   1      107.76      107.28     11.00 o 
  -1 -11   1       26.08       17.49      3.95 o 
   0 -11   1        5.49        6.86      2.82 o 
   1 -11   1        5.07        0.08      8.10 o 
   2 -11   1       49.63       57.17      9.04 o 
   3 -11   1      759.28      781.02     20.76 o 
   4 -11   1      844.26      808.77     21.70 o 
   5 -11   1      401.46      363.37     13.07 o 
   6 -11   1       58.01       64.09     13.00 o 
   7 -11   1       11.77       12.28      4.49 o 
   8 -11   1        0.99        2.97      5.41 o 
   9 -11   1        9.02        3.89      4.53 o 
  -9 -10   1        3.45        9.12      4.99 o 
  -8 -10   1       24.12       30.35      6.30 o 
  -7 -10   1      153.95      127.04     16.53 o 
  -6 -10   1      335.86      372.97     16.71 o 
  -5 -10   1      507.17      467.81     18.43 o 
  -4 -10   1      139.77      133.22      9.57 o 
  -3 -10   1       29.78       30.29      3.97 o 
  -2 -10   1      326.41      333.78     13.38 o 
  -1 -10   1       42.38       29.63      4.04 o 
   0 -10   1      659.60      610.77     15.57 o 
   1 -10   1     3512.14     3356.81    106.58 o 
   2 -10   1     2516.23     2479.97     45.36 o 
   3 -10   1      874.22      833.68     21.25 o 
   4 -10   1       33.76       32.12      4.26 o 
   5 -10   1       33.72       28.34      4.34 o 
   6 -10   1       23.99       25.70      4.65 o 
   7 -10   1      129.70      142.35     16.16 o 
   8 -10   1      112.72      121.36      9.12 o 
   9 -10   1       37.09       37.46      7.15 o 
  10 -10   1       12.65        8.91      5.46 o 
 -10  -9   1       86.84      101.76     10.58 o 
  -9  -9   1      202.65      190.03     13.51 o 
  -8  -9   1      448.83      418.38     18.49 o 
  -7  -9   1      258.91      266.36     13.85 o 
  -6  -9   1       53.94       51.03      6.71 o 
  -5  -9   1       10.72        4.08      3.87 o 
  -4  -9   1      124.27      124.56      5.43 o 
  -3  -9   1        0.67        3.76      2.09 o 
  -2  -9   1     1063.76     1080.12     21.45 o 
  -1  -9   1     4543.87     4980.83     85.07 o 
   0  -9   1     2494.55     2561.25     45.51 o 
   1  -9   1      401.13      413.38     10.15 o 
   2  -9   1       97.34      112.95      7.20 o 
   3  -9   1      236.06      226.17      6.97 o 
   4  -9   1      231.92      197.60     10.53 o 
   5  -9   1      464.96      479.38     14.75 o 
   6  -9   1      381.83      377.69     13.22 o 
   7  -9   1      169.29      183.14      9.73 o 
   8  -9   1       63.22       50.11      6.27 o 
   9  -9   1        1.79       -1.47      3.82 o 
  10  -9   1        0.22        0.74      4.40 o 
 -10  -8   1      202.37      193.96     13.86 o 
  -9  -8   1      153.25      140.86     12.36 o 
  -8  -8   1       53.83       66.43     12.15 o 
  -7  -8   1        1.04       -2.86      2.56 o 
  -6  -8   1        4.03        4.50      2.67 o 
  -5  -8   1        2.17        3.16      2.83 o 
  -4  -8   1     1323.98     1410.29     26.92 o 
  -3  -8   1     5264.81     5322.70     90.53 o 
  -2  -8   1     3931.72     4169.67     71.52 o 
  -1  -8   1       99.50      120.43      4.88 o 
   0  -8   1      224.25      197.34      5.99 o 
   1  -8   1     1349.96     1398.09     26.01 o 
   2  -8   1     1442.56     1380.77     25.79 o 
   3  -8   1     2032.21     1955.63     35.26 o 
   4  -8   1     1315.54     1330.51     34.89 o 
   5  -8   1      261.45      294.34     10.66 o 
   6  -8   1       37.22       26.81      6.51 o 
   7  -8   1        2.43        5.47      3.30 o 
   8  -8   1        7.84        6.78      5.79 o 
   9  -8   1       11.06       11.73      4.53 o 
  10  -8   1       41.76       47.66      8.34 o 
  11  -8   1       35.79       41.44      7.84 o 
 -11  -7   1       26.15       34.14      6.46 o 
 -10  -7   1        5.86        7.66      4.73 o 
  -9  -7   1        7.97        0.12      4.89 o 
  -8  -7   1       39.36       46.23      6.27 o 
  -7  -7   1       23.56       29.87      4.52 o 
  -6  -7   1     1285.67     1271.07     36.29 o 
  -5  -7   1     3316.10     3380.00     68.36 o 
  -4  -7   1      883.61      804.65     19.62 o 
  -3  -7   1      209.95      207.89      6.25 o 
  -2  -7   1     1081.90     1011.74     19.50 o 
  -1  -7   1      923.98      934.26     18.03 o 
   0  -7   1     2109.65     2245.68     39.44 o 
   1  -7   1     2689.75     2833.37     49.04 o 
   2  -7   1     1648.68     1582.75     31.54 o 
   3  -7   1     1947.59     2096.27     37.20 o 
   4  -7   1      401.87      438.20     12.81 o 
   5  -7   1        0.11        2.71      2.54 o 
   6  -7   1       49.69       45.61      4.90 o 
   7  -7   1      204.01      169.59      8.85 o 
   8  -7   1      175.35      169.08      9.38 o 
   9  -7   1       84.03       80.96      7.69 o 
  10  -7   1       28.67       39.14      6.08 o 
  11  -7   1       13.03        0.92      5.02 o 
 -11  -6   1        6.43        7.54      4.46 o 
 -10  -6   1       34.00       35.30      5.55 o 
  -9  -6   1      311.81      312.11     12.20 o 
  -8  -6   1     1181.78     1152.72     28.34 o 
  -7  -6   1     1252.45     1231.93     29.16 o 
  -6  -6   1      103.78       79.02      5.67 o 
  -5  -6   1      299.20      298.23     10.29 o 
  -4  -6   1     2459.51     2469.36     43.44 o 
  -3  -6   1     2360.77     2384.03     41.74 o 
  -2  -6   1     4012.71     3882.61     65.96 o 
  -1  -6   1     2476.46     2720.47     46.80 o 
   0  -6   1      612.99      636.23     12.67 o 
   1  -6   1     1077.86     1037.52     19.29 o 
   2  -6   1      812.01      927.51     17.59 o 
   3  -6   1      169.96      120.27      4.20 o 
   4  -6   1      485.58      386.69     11.90 o 
   5  -6   1      195.78      190.03      7.79 o 
   6  -6   1      166.53      159.17      7.63 o 
   7  -6   1      182.21      176.46      8.56 o 
   8  -6   1        7.70        3.34      3.44 o 
   9  -6   1       15.10       29.64      5.31 o 
  10  -6   1       52.73       69.40      9.40 o 
  11  -6   1       70.31       68.20      9.65 o 
 -11  -5   1      209.94      211.02     11.42 o 
 -10  -5   1      287.74      276.68     11.89 o 
  -9  -5   1      203.77      209.75     10.02 o 
  -8  -5   1        3.24        4.31      3.00 o 
  -7  -5   1      178.10      198.68      8.55 o 
  -6  -5   1     2009.09     1918.01     40.96 o 
  -5  -5   1     2201.73     2194.36     38.98 o 
  -4  -5   1      448.63      416.48      9.26 o 
  -3  -5   1      350.65      310.74      7.26 o 
  -2  -5   1      368.61      336.07      7.49 o 
  -1  -5   1     1641.52     1974.52     34.22 o 
   0  -5   1      251.86      350.66      8.82 o 
   1  -5   1      308.98      298.93      6.73 o 
   2  -5   1      200.41      217.18      5.86 o 
   3  -5   1     3070.07     3211.46     64.38 o 
   4  -5   1     1808.75     1861.69     39.30 o 
   5  -5   1       38.80       51.55      4.35 o 
   6  -5   1      116.52      110.78     11.53 o 
   7  -5   1     1138.83     1108.51     27.05 o 
   8  -5   1      550.42      544.12     18.45 o 
   9  -5   1      543.38      530.17     16.97 o 
  10  -5   1      201.42      179.94      9.92 o 
  11  -5   1       24.02       23.15      6.64 o 
  12  -5   1        0.98       -1.54      5.14 o 
 -12  -4   1      119.37      159.61     37.11 o 
 -11  -4   1       38.07       55.53      6.78 o 
 -10  -4   1       22.23       15.46      7.02 o 
  -9  -4   1      320.92      318.73     12.02 o 
  -8  -4   1     1185.37     1111.17     26.93 o 
  -7  -4   1     1367.16     1377.25     31.23 o 
  -6  -4   1       75.90       83.06     12.31 o 
  -5  -4   1       14.20       15.57      3.18 o 
  -4  -4   1       78.57       72.09      2.86 o 
  -3  -4   1      356.86      379.45      8.15 o 
  -2  -4   1     1468.74     1440.32     25.30 o 
  -1  -4   1     3566.25     3634.41     60.88 o 
   0  -4   1     1055.15     1152.71     20.34 o 
   1  -4   1     1842.72     2128.06     42.48 o 
   2  -4   1     1099.02     1171.54     20.83 o 
   3  -4   1      819.16      869.18     19.50 o 
   4  -4   1      834.57      757.87     19.37 o 
   5  -4   1     1855.93     1817.96     38.82 o 
   6  -4   1     3138.92     3210.08     65.96 o 
   7  -4   1     3326.56     3268.42     67.98 o 
   8  -4   1      820.99      759.06     20.75 o 
   9  -4   1        5.23        1.21      2.90 o 
  10  -4   1        6.38       10.75      5.58 o 
  11  -4   1       22.83       21.76      6.69 o 
  12  -4   1        0.23        0.60      5.69 o 
 -12  -3   1       31.97        6.59      6.25 o 
 -11  -3   1      178.80      166.19     12.82 o 
 -10  -3   1      230.44      243.89     18.45 o 
  -9  -3   1      201.62      211.14     14.57 o 
  -8  -3   1        7.95        1.49      2.75 o 
  -7  -3   1       34.04       36.78      4.06 o 
  -6  -3   1       91.12       89.65      5.21 o 
  -5  -3   1      512.01      554.93     13.96 o 
  -4  -3   1     4211.37     4544.27     87.88 o 
  -3  -3   1     4885.46     5456.95     90.85 o 
  -2  -3   1    10852.07    11450.14    188.17 o 
  -1  -3   1     9620.64    10591.16    173.96 o 
   0  -3   1     2143.41     2152.13     36.29 o 
   1  -3   1       21.67       29.93      1.47 o 
   2  -3   1      930.33      988.24     21.06 o 
   3  -3   1     6826.36     7391.46    143.01 o 
   4  -3   1    18143.89    19336.81    369.94 o 
   5  -3   1    12106.99    12683.50    209.45 o 
   6  -3   1     1378.22     1459.30     27.02 o 
   7  -3   1      269.61      216.88     11.42 o 
   8  -3   1        0.19        0.37      3.38 o 
   9  -3   1       38.47       38.06      5.03 o 
  10  -3   1       58.20       56.51      8.74 o 
  11  -3   1       57.65       54.38     17.84 o 
  12  -3   1       33.57       31.81      8.24 o 
 -12  -2   1      109.43      134.74     12.78 o 
 -11  -2   1       67.43       69.92      9.60 o 
 -10  -2   1        0.37        2.25      6.82 o 
  -9  -2   1      174.97      159.58     20.68 o 
  -8  -2   1      372.51      409.55     12.85 o 
  -7  -2   1      659.36      630.51     20.82 o 
  -6  -2   1     4668.76     5018.73     84.86 o 
  -5  -2   1     7732.07     8068.18    134.12 o 
  -4  -2   1     4874.77     4711.60     90.77 o 
  -3  -2   1     1229.56     1266.64     25.81 o 
  -2  -2   1     3418.76     3869.13     64.48 o 
  -1  -2   1      148.39      179.94      4.16 o 
   0  -2   1     1365.74     1381.38     23.36 o 
   1  -2   1     1176.28     1247.87     21.36 o 
   2  -2   1    26021.11    29275.32    556.36 o 
   3  -2   1     7642.58     8674.36    143.26 o 
   4  -2   1     3568.78     3970.13     66.92 o 
   5  -2   1        1.20        5.27      1.73 o 
   6  -2   1       30.04       22.88      3.72 o 
   7  -2   1       83.79       79.20      4.13 o 
   8  -2   1      306.61      320.64     19.17 o 
   9  -2   1      145.39      133.80     15.01 o 
  10  -2   1       84.04       98.60     11.78 o 
  11  -2   1        7.54        0.96      5.83 o 
  12  -2   1        4.67       -4.27      5.60 o 
 -12  -1   1        2.40       -4.81      5.36 o 
 -11  -1   1       54.85       51.91      8.70 o 
 -10  -1   1      110.41      130.40      7.92 o 
  -9  -1   1      235.79      227.41     12.56 o 
  -8  -1   1     1249.81     1240.26     50.07 o 
  -7  -1   1     4139.94     4085.73     70.26 o 
  -6  -1   1     5066.31     5181.57     87.55 o 
  -5  -1   1      927.89      879.21     16.72 o 
  -4  -1   1     2165.11     2478.25     42.35 o 
  -3  -1   1       13.56       29.01      2.43 o 
  -2  -1   1     5544.42     6150.42    140.07 o 
  -1  -1   1     2969.08     3200.98     53.14 o 
   0  -1   1    11852.47    13866.21    328.62 o 
   1  -1   1     8800.14    10738.01    176.40 o 
   2  -1   1      511.09      684.85     12.39 o 
   3  -1   1      965.47      965.98     27.73 o 
   4  -1   1     1258.55     1225.29     22.25 o 
   5  -1   1      311.55      296.84      7.36 o 
   6  -1   1      315.36      340.00      8.53 o 
   7  -1   1      193.36      218.02      7.72 o 
   8  -1   1      155.82      161.15      6.20 o 
   9  -1   1        5.73        2.72      4.83 o 
  10  -1   1       16.66       17.38      6.25 o 
  11  -1   1       45.25       63.98      9.46 o 
  12  -1   1       46.54       40.33      8.48 o 
 -12   0   1       45.37       68.94      9.88 o 
 -11   0   1      155.59      142.85     12.32 o 
 -10   0   1      449.15      376.23     23.97 o 
  -9   0   1      769.30      807.53     22.28 o 
  -8   0   1      375.81      375.96     11.82 o 
  -7   0   1       86.20       70.50      3.91 o 
  -6   0   1      551.85      583.24     14.53 o 
  -5   0   1      538.04      597.80     12.05 o 
  -4   0   1       84.99       70.29      4.08 o 
  -3   0   1     1917.02     2093.45     35.60 o 
  -2   0   1     1176.03     1288.35     25.14 o 
  -1   0   1      494.28      733.46     12.57 o 
   0   0   1     2976.57     3140.70     52.26 o 
   1   0   1     2449.89     2668.08     44.35 o 
   2   0   1       62.26       86.17      2.62 o 
   3   0   1      966.95     1010.60     18.24 o 
   4   0   1     1216.81     1198.36     21.78 o 
   5   0   1     4529.38     4891.50     82.63 o 
   6   0   1       77.39       82.36      4.00 o 
   7   0   1       43.68       43.55      3.44 o 
   8   0   1      198.24      195.18      6.96 o 
   9   0   1      300.65      299.87     14.80 o 
  10   0   1      310.02      300.44     15.77 o 
  11   0   1      118.22      120.55     11.86 o 
  12   0   1       44.26       41.89      8.37 o 
 -12   1   1       57.78       70.53     10.48 o 
 -11   1   1       98.30      102.96     11.09 o 
 -10   1   1       49.11       55.70      8.39 o 
  -9   1   1        5.30       -1.92      4.11 o 
  -8   1   1       59.70       67.19      6.49 o 
  -7   1   1      548.75      546.50     12.27 o 
  -6   1   1     1795.44     1742.50     31.42 o 
  -5   1   1     2676.34     2972.92     50.89 o 
  -4   1   1      112.34       86.59      3.15 o 
  -3   1   1     1643.88     1991.42     39.31 o 
  -2   1   1    29231.99    34925.02    660.24 o 
  -1   1   1     5366.30     6439.33    149.84 o 
   0   1   1     1975.24     2279.72     53.63 o 
   1   1   1     6584.95     7375.45    121.34 o 
   2   1   1      407.69      424.19      8.26 o 
   3   1   1     2445.44     2572.66     43.81 o 
   4   1   1      100.63       76.78      3.20 o 
   5   1   1      487.17      398.99      9.25 o 
   6   1   1      515.81      457.24     10.68 o 
   7   1   1      994.17      962.67     25.69 o 
   8   1   1      866.33      866.84     21.88 o 
   9   1   1      337.50      358.91     18.99 o 
  10   1   1       34.19       36.94      7.39 o 
  11   1   1        1.41       -3.36      5.32 o 
  12   1   1       19.95       29.35      7.59 o 
 -12   2   1        0.02        0.89      6.25 o 
 -11   2   1       51.17       38.29      7.94 o 
 -10   2   1      213.66      194.48     13.04 o 
  -9   2   1      280.12      271.38     13.57 o 
  -8   2   1      213.93      226.82      7.23 o 
  -7   2   1      231.64      228.29      9.11 o 
  -6   2   1       85.99       58.09      3.24 o 
  -5   2   1     1256.41     1370.94     24.87 o 
  -4   2   1    10609.82    12167.04    200.45 o 
  -3   2   1    13307.38    14887.24    244.30 o 
  -2   2   1     1590.57     1794.89     30.53 o 
  -1   2   1     6026.65     6853.77    112.91 o 
   0   2   1     1695.94     1994.76     38.59 o 
   1   2   1      364.58      338.65      6.64 o 
   2   2   1       88.78       97.43      2.96 o 
   3   2   1       16.13       31.69      2.17 o 
   4   2   1     3058.66     2920.86     50.12 o 
   5   2   1     6429.34     6587.17    110.39 o 
   6   2   1     1773.06     1727.47     31.71 o 
   7   2   1      356.53      347.32     11.31 o 
   8   2   1        3.39       -1.11      2.64 o 
   9   2   1      104.15       90.93      6.93 o 
  10   2   1      234.65      253.93     11.26 o 
  11   2   1      270.89      274.18     16.08 o 
  12   2   1      102.52       84.93     10.99 o 
 -12   3   1       61.19       77.27     11.82 o 
 -11   3   1       93.22       78.87      9.98 o 
 -10   3   1      197.25      221.90     20.13 o 
  -9   3   1       83.03       68.73      6.11 o 
  -8   3   1       31.98       31.10      4.33 o 
  -7   3   1     1835.58     1743.90     32.13 o 
  -6   3   1     4634.15     4801.00     81.47 o 
  -5   3   1     5401.35     5789.71     97.00 o 
  -4   3   1     6806.31     7679.28    127.37 o 
  -3   3   1      396.95      372.07     11.22 o 
  -2   3   1       11.44       17.88      2.41 o 
  -1   3   1     3444.56     3884.15     64.66 o 
   0   3   1       18.37       10.55      1.45 o 
   1   3   1     1400.23     1450.99     25.14 o 
   2   3   1     6836.34     7185.00    118.95 o 
   3   3   1     6281.41     6759.50    112.38 o 
   4   3   1      866.18      902.66     17.33 o 
   5   3   1      198.72      195.70      5.91 o 
   6   3   1      120.46       91.53      4.30 o 
   7   3   1      548.64      524.42     14.99 o 
   8   3   1      744.14      704.68     19.22 o 
   9   3   1      896.32      953.54     38.45 o 
  10   3   1      400.65      362.90     13.78 o 
  11   3   1       80.60       69.26      9.89 o 
 -12   4   1       47.67       62.26      9.10 o 
 -11   4   1        3.85        4.71      9.12 o 
 -10   4   1       52.86       63.04     10.06 o 
  -9   4   1      497.74      455.80     16.49 o 
  -8   4   1      712.35      646.60     18.11 o 
  -7   4   1      590.76      593.06     16.35 o 
  -6   4   1     1670.51     1709.99     31.05 o 
  -5   4   1      794.42      769.87     15.21 o 
  -4   4   1      320.21      305.50      7.14 o 
  -3   4   1     3341.36     3597.45     60.72 o 
  -2   4   1      237.40      214.68      6.35 o 
  -1   4   1     1453.20     1669.51     28.89 o 
   0   4   1    14908.05    16507.64    270.89 o 
   1   4   1    16023.97    17650.34    289.50 o 
   2   4   1      588.59      604.22     11.90 o 
   3   4   1      175.38      156.05      4.67 o 
   4   4   1      591.89      549.77     12.60 o 
   5   4   1     2407.78     2326.16     41.33 o 
   6   4   1     2414.56     2199.57     75.89 o 
   7   4   1     1674.26     1730.61     67.42 o 
   8   4   1      796.61      791.32     21.13 o 
   9   4   1      113.49       94.62      7.52 o 
  10   4   1        2.10        4.74      4.33 o 
  11   4   1       17.23       23.79      6.62 o 
 -12   5   1       41.98       38.85     20.13 o 
 -11   5   1       71.87       55.26      8.85 o 
 -10   5   1      171.94      146.80     10.26 o 
  -9   5   1      217.42      203.18      9.70 o 
  -8   5   1      483.73      504.70     22.17 o 
  -7   5   1       43.57       39.92      4.62 o 
  -6   5   1      246.05      228.78      8.59 o 
  -5   5   1      230.59      281.16      7.89 o 
  -4   5   1     1354.60     1497.23     27.06 o 
  -3   5   1     2431.73     2442.07     42.24 o 
  -2   5   1     7311.99     8003.38    132.59 o 
  -1   5   1     6063.05     6588.79    109.51 o 
   0   5   1      692.03      643.88     12.45 o 
   1   5   1     1123.43     1219.50     22.05 o 
   2   5   1     3118.75     3216.66     54.93 o 
   3   5   1     1551.05     1486.25     26.98 o 
   4   5   1     1918.88     1936.59     34.75 o 
   5   5   1     1721.93     1747.21     32.16 o 
   6   5   1      721.10      724.66     18.89 o 
   7   5   1      231.88      250.80     21.45 o 
   8   5   1       16.43       17.42      4.34 o 
   9   5   1       27.57       26.38      5.79 o 
  10   5   1        8.65        7.07      4.67 o 
  11   5   1       26.12       36.83      6.00 o 
 -12   6   1       31.89       36.56     12.03 o 
 -11   6   1        8.74        9.84      5.67 o 
 -10   6   1        1.31        1.65      3.92 o 
  -9   6   1        3.95        4.54      3.68 o 
  -8   6   1       86.92       94.12      7.84 o 
  -7   6   1       37.07       26.60      4.18 o 
  -6   6   1      574.68      519.15     14.81 o 
  -5   6   1     1952.15     1951.91     35.02 o 
  -4   6   1     5108.01     5188.46     87.62 o 
  -3   6   1     2233.16     2147.70     37.75 o 
  -2   6   1       72.32       53.07      3.61 o 
  -1   6   1     1369.91     1338.12     30.29 o 
   0   6   1     4070.12     4070.38     68.80 o 
   1   6   1     2021.41     2100.38     36.79 o 
   2   6   1     1188.20     1299.41     23.95 o 
   3   6   1      691.28      733.52     15.02 o 
   4   6   1       30.59       38.82      3.02 o 
   5   6   1       50.74       44.56      3.83 o 
   6   6   1      275.67      246.44     10.01 o 
   7   6   1      112.41      112.25      7.33 o 
   8   6   1        1.26        1.77      3.46 o 
   9   6   1       11.42        7.84      4.24 o 
  10   6   1       35.11       35.26      6.16 o 
 -11   7   1        7.73        1.52      5.39 o 
 -10   7   1       54.15       54.01      6.62 o 
  -9   7   1      131.26      132.87      9.06 o 
  -8   7   1      278.41      264.84     12.27 o 
  -7   7   1      317.40      277.37     10.65 o 
  -6   7   1      422.26      396.82     23.82 o 
  -5   7   1      224.59      204.60      8.41 o 
  -4   7   1        0.42        6.07      2.06 o 
  -3   7   1      870.14      857.42     23.37 o 
  -2   7   1     1553.64     1546.96     28.18 o 
  -1   7   1       70.42       55.43      2.89 o 
   0   7   1      448.60      447.88     12.03 o 
   1   7   1      141.83      168.05      5.34 o 
   2   7   1      261.50      255.46      6.96 o 
   3   7   1     1399.51     1423.58     26.75 o 
   4   7   1     1274.69     1247.26     31.44 o 
   5   7   1      151.20      147.41      7.11 o 
   6   7   1        1.84        4.96      3.46 o 
   7   7   1      162.37      180.13      8.78 o 
   8   7   1       39.82       39.84      6.97 o 
   9   7   1        8.50       15.12      8.80 o 
  10   7   1       37.65       41.77      7.96 o 
 -11   8   1       33.69       37.65      6.39 o 
 -10   8   1       16.87       20.95      5.19 o 
  -9   8   1      129.89      140.78      9.34 o 
  -8   8   1      118.65      111.81      8.00 o 
  -7   8   1        1.41       -1.99      3.04 o 
  -6   8   1      195.39      159.68      8.12 o 
  -5   8   1      463.41      473.55     19.74 o 
  -4   8   1      748.27      730.12     15.38 o 
  -3   8   1      373.46      378.07      9.39 o 
  -2   8   1        7.01        7.89      1.92 o 
  -1   8   1      189.41      148.88      6.25 o 
   0   8   1     1506.87     1365.90     25.46 o 
   1   8   1     3582.83     3726.32     97.85 o 
   2   8   1     2995.51     3180.15     64.41 o 
   3   8   1     1464.15     1384.48     66.52 o 
   4   8   1       86.22       83.33      6.80 o 
   5   8   1       24.71       26.74      5.23 o 
   6   8   1       31.77       26.62      5.23 o 
   7   8   1       12.92       20.01      5.61 o 
   8   8   1      118.16      127.48     18.12 o 
   9   8   1      226.77      230.65     20.99 o 
 -11   9   1        9.01       14.33      4.65 o 
 -10   9   1        0.22       -1.29      4.02 o 
  -9   9   1       61.08       52.04      6.75 o 
  -8   9   1      164.48      137.34      8.88 o 
  -7   9   1      202.54      197.62      9.66 o 
  -6   9   1       80.67       93.29      6.79 o 
  -5   9   1       48.14       53.56      6.45 o 
  -4   9   1       13.08       19.08      3.83 o 
  -3   9   1      365.29      361.99      9.45 o 
  -2   9   1      595.01      626.51     16.58 o 
  -1   9   1     2375.48     2292.18    112.77 o 
   0   9   1     4108.99     4034.20    189.79 o 
   1   9   1     2239.00     2184.26     46.54 o 
   2   9   1     1098.26     1036.97     42.79 o 
   3   9   1      116.47      123.82      6.74 o 
   4   9   1        0.17        0.63      2.41 o 
   5   9   1       15.25        6.39      3.84 o 
   6   9   1      226.27      210.08     12.84 o 
   7   9   1      599.58      544.26     23.20 o 
   8   9   1      489.53      440.94     36.12 o 
   9   9   1      212.01      215.56     15.01 o 
 -10  10   1       47.12       46.26      6.73 o 
  -9  10   1      113.42      133.42      9.57 o 
  -8  10   1      122.37      133.91      9.09 o 
  -7  10   1       12.07       21.25      4.38 o 
  -6  10   1       32.01       37.07      4.94 o 
  -5  10   1      322.50      353.01     12.15 o 
  -4  10   1      635.35      660.93     18.03 o 
  -3  10   1     1234.53     1235.58     45.53 o 
  -2  10   1     2618.10     2678.43     55.89 o 
  -1  10   1     1413.99     1425.56     32.36 o 
   0  10   1      571.99      522.04     15.00 o 
   1  10   1      239.88      259.35     14.55 o 
   2  10   1       10.48       12.28      3.04 o 
   3  10   1      218.69      224.38     11.38 o 
   4  10   1      416.86      356.63     25.20 o 
   5  10   1      320.85      305.13     14.95 o 
   6  10   1      417.20      426.70     18.71 o 
   7  10   1      164.36      177.48     13.31 o 
   8  10   1        0.00       -1.66      5.37 o 
  -9  11   1        0.91       11.76      4.55 o 
  -8  11   1       13.46       21.24      4.86 o 
  -7  11   1       85.95       96.96     10.44 o 
  -6  11   1      199.64      185.26     12.86 o 
  -5  11   1      288.12      306.86     15.33 o 
  -4  11   1      383.77      365.60     16.46 o 
  -3  11   1      535.42      518.45     20.10 o 
  -2  11   1      937.29      866.71     22.37 o 
  -1  11   1      137.90      131.64     10.18 o 
   0  11   1       38.29       35.93      4.39 o 
   1  11   1      119.61      108.88      7.06 o 
   2  11   1      515.25      512.59     29.65 o 
   3  11   1      356.01      357.88     17.24 o 
   4  11   1      277.48      282.84     14.42 o 
   5  11   1       19.85       21.49      6.79 o 
   6  11   1      123.02      111.01     11.11 o 
   7  11   1      207.66      207.41     14.63 o 
  -9  12   1       36.26       34.53      8.39 o 
  -8  12   1       69.38       50.70      8.83 o 
  -7  12   1       66.26       62.95      9.12 o 
  -6  12   1       53.43       53.45      8.71 o 
  -5  12   1       35.56       39.54      7.57 o 
  -4  12   1       24.62       19.98      6.42 o 
  -3  12   1        7.68        8.53      7.65 o 
  -2  12   1       77.27       57.58      5.65 o 
  -1  12   1       55.48       60.98      5.80 o 
   0  12   1      100.69      106.89     10.54 o 
   1  12   1      255.16      256.50     15.73 o 
   2  12   1      136.21      145.36      8.67 o 
   3  12   1       60.22       65.11      8.85 o 
   4  12   1      514.60      514.29     25.90 o 
   5  12   1      334.58      317.51     19.68 o 
   6  12   1      146.41      128.80     12.28 o 
  -8  13   1        0.05       -6.65      6.50 o 
  -7  13   1        0.56       -6.45      6.42 o 
  -6  13   1        1.10        0.41      5.32 o 
  -5  13   1       16.45       25.55      6.34 o 
  -4  13   1       24.88       30.93      7.36 o 
  -3  13   1       66.23       53.75      7.98 o 
  -2  13   1      146.95      129.09     14.81 o 
  -1  13   1      148.12      140.04     10.60 o 
   0  13   1        4.94        8.10      3.76 o 
   1  13   1      229.19      233.99     13.98 o 
   2  13   1      676.60      644.56     35.42 o 
   3  13   1      386.26      381.84     17.87 o 
   4  13   1      223.89      219.39     14.63 o 
   5  13   1       33.90       23.16      6.63 o 
  -6  14   1       53.97       54.17      8.95 o 
  -5  14   1       32.73       28.04      6.72 o 
  -4  14   1        2.43        9.62      5.50 o 
  -3  14   1        8.08        6.04      5.33 o 
  -2  14   1        1.75       -9.66     10.51 o 
  -1  14   1      142.88      154.44     13.95 o 
   0  14   1      391.68      408.49     15.03 o 
   1  14   1      278.98      300.14     13.68 o 
   2  14   1       96.19       93.14     15.10 o 
   3  14   1       11.30       10.16      5.93 o 
   4  14   1        3.94        3.80      4.89 o 
  -4  15   1       10.47       11.03      5.42 o 
  -3  15   1      137.42      153.20     13.45 o 
  -2  15   1      196.14      197.88     14.69 o 
  -1  15   1      131.47      123.91     12.12 o 
   0  15   1       24.85       27.89      5.00 o 
   1  15   1        2.61        4.60      3.91 o 
   2  15   1       23.25       18.25      6.22 o 
  -1 -16   2      122.42      113.90     15.63 o 
   0 -16   2      127.56      136.64     12.14 o 
   1 -16   2       73.05       77.21      9.60 o 
   2 -16   2       45.50       35.84      6.97 o 
  -4 -15   2      137.22      135.05     12.09 o 
  -3 -15   2      102.41       96.95     10.33 o 
  -2 -15   2       69.68       64.81      8.97 o 
  -1 -15   2       45.57       57.34      6.42 o 
   0 -15   2       20.77       26.35      8.10 o 
   1 -15   2        0.66        1.36      4.48 o 
   2 -15   2        9.85        6.49      5.37 o 
   3 -15   2        9.99        3.75      5.00 o 
   4 -15   2       43.11       53.29      8.28 o 
   5 -15   2       56.14       60.54     15.22 o 
  -5 -14   2      110.22       89.80     12.97 o 
  -4 -14   2       32.79       34.02      6.88 o 
  -3 -14   2        5.46       11.70     10.06 o 
  -2 -14   2        4.76       -0.64      3.15 o 
  -1 -14   2       21.72       12.13      3.99 o 
   0 -14   2       77.54       80.77      7.10 o 
   1 -14   2      105.77      123.57     10.87 o 
   2 -14   2      130.15      134.18     11.51 o 
   3 -14   2       73.75       75.77      9.17 o 
   4 -14   2        0.55       -0.23      4.30 o 
   5 -14   2        1.33        4.33      5.05 o 
   6 -14   2        2.64       10.19     12.07 o 
  -7 -13   2       15.64       17.83      6.08 o 
  -6 -13   2        0.15        4.79      4.83 o 
  -5 -13   2       22.72       12.12      5.27 o 
  -4 -13   2       37.21       20.62      6.35 o 
  -3 -13   2      116.08      112.26      9.95 o 
  -2 -13   2      207.74      200.14      9.56 o 
  -1 -13   2      330.97      331.48     12.25 o 
   0 -13   2      208.14      219.17     13.70 o 
   1 -13   2      111.55      150.14     10.96 o 
   2 -13   2       39.98       31.91      6.22 o 
   3 -13   2        7.23       11.58      4.96 o 
   4 -13   2        7.39       11.02     10.19 o 
   5 -13   2      181.48      191.21     13.59 o 
   6 -13   2      207.98      199.20     14.60 o 
   7 -13   2       93.47       72.36     10.06 o 
  -8 -12   2       15.77       14.80      6.05 o 
  -7 -12   2       64.57       70.97      9.14 o 
  -6 -12   2       87.05       87.99     10.19 o 
  -5 -12   2      332.63      312.62     15.36 o 
  -4 -12   2      414.36      407.68     17.57 o 
  -3 -12   2      380.89      375.20     18.85 o 
  -2 -12   2      244.36      238.54     19.16 o 
  -1 -12   2        9.02        7.28      2.99 o 
   0 -12   2       40.17       41.58      4.76 o 
   1 -12   2        2.91        4.21      3.05 o 
   2 -12   2       72.45       69.71      8.55 o 
   3 -12   2      270.82      251.48     10.38 o 
   4 -12   2      347.97      333.62     17.58 o 
   5 -12   2      187.62      169.44     10.93 o 
   6 -12   2       12.13        5.02      3.86 o 
   7 -12   2       10.51       12.61      4.57 o 
   8 -12   2       17.07       37.28     11.92 o 
  -9 -11   2       33.02       33.78      8.47 o 
  -8 -11   2       59.36       66.10      8.68 o 
  -7 -11   2      205.59      214.90     13.87 o 
  -6 -11   2      366.64      366.52     17.76 o 
  -5 -11   2      440.41      441.82     20.66 o 
  -4 -11   2      408.13      376.79     16.05 o 
  -3 -11   2       10.10        7.97      2.89 o 
  -2 -11   2       74.61       67.64      5.57 o 
  -1 -11   2       29.27       29.21      3.91 o 
   0 -11   2      113.40      101.30      5.14 o 
   1 -11   2     1049.49     1031.52     21.40 o 
   2 -11   2     1705.32     1711.89     38.43 o 
   3 -11   2       70.24       68.08      6.81 o 
   4 -11   2       66.22       58.95      5.69 o 
   5 -11   2      219.97      206.53     10.01 o 
   6 -11   2      136.61      130.72      8.68 o 
   7 -11   2      109.33      128.67      9.54 o 
   8 -11   2       60.80       54.06      6.88 o 
   9 -11   2       29.39       30.13      6.13 o 
  -9 -10   2      137.07      146.23     12.20 o 
  -8 -10   2      310.05      288.88     15.07 o 
  -7 -10   2      246.51      241.09     14.56 o 
  -6 -10   2        7.80       13.24      5.28 o 
  -5 -10   2      241.37      231.33     12.46 o 
  -4 -10   2      177.39      176.29     10.36 o 
  -3 -10   2      119.64       97.92      6.36 o 
  -2 -10   2      836.61      793.65     36.75 o 
  -1 -10   2     1633.38     1612.23     43.63 o 
   0 -10   2     1956.62     1882.71     57.59 o 
   1 -10   2       20.70       12.25      6.49 o 
   2 -10   2      628.47      559.05     13.07 o 
   3 -10   2      389.56      388.23     16.41 o 
   4 -10   2      212.44      185.49      8.69 o 
   5 -10   2      309.23      272.32     10.77 o 
   6 -10   2      393.86      346.33     12.92 o 
   7 -10   2       76.24       78.28      7.35 o 
   8 -10   2       18.74       17.97      5.12 o 
   9 -10   2        0.26        0.50      4.30 o 
  10 -10   2        6.76       12.02      4.72 o 
 -10  -9   2       94.17      100.67     12.81 o 
  -9  -9   2      116.28      131.52     11.50 o 
  -8  -9   2        0.02        9.79      4.82 o 
  -7  -9   2      194.90      186.22      9.37 o 
  -6  -9   2      552.34      542.29     16.06 o 
  -5  -9   2      521.81      519.33     15.16 o 
  -4  -9   2     2077.43     1940.20     35.96 o 
  -3  -9   2     3120.63     2891.45    188.04 o 
  -2  -9   2      761.43      789.21     16.66 o 
  -1  -9   2      325.93      274.30      7.76 o 
   0  -9   2     1256.25     1182.62     22.93 o 
   1  -9   2      946.12      911.51     21.22 o 
   2  -9   2     1570.41     1476.48     27.81 o 
   3  -9   2      520.20      510.20     14.65 o 
   4  -9   2      150.23      140.49      7.35 o 
   5  -9   2       19.36       29.98      4.48 o 
   6  -9   2       18.18       10.64      3.67 o 
   7  -9   2        2.73        2.36      3.42 o 
   8  -9   2       45.93       55.27      6.77 o 
   9  -9   2       40.74       34.45      5.99 o 
  10  -9   2       15.98       13.96      5.35 o 
 -10  -8   2       36.65       50.96      8.04 o 
  -9  -8   2      207.99      248.74     12.73 o 
  -8  -8   2      463.99      440.19     15.01 o 
  -7  -8   2      912.43      877.62     23.26 o 
  -6  -8   2     1035.08     1014.34     24.91 o 
  -5  -8   2     1414.57     1395.08     31.54 o 
  -4  -8   2      323.39      271.94      8.49 o 
  -3  -8   2      118.81      116.57      4.88 o 
  -2  -8   2     2149.30     2102.87     37.78 o 
  -1  -8   2     2160.69     2285.83     40.59 o 
   0  -8   2      847.19      905.18     17.94 o 
   1  -8   2       21.70       30.30      3.12 o 
   2  -8   2      145.33      158.09      5.97 o 
   3  -8   2       10.83        7.76      2.07 o 
   4  -8   2       13.44       13.24      3.06 o 
   5  -8   2       14.03       25.31      4.21 o 
   6  -8   2      297.43      298.27     15.69 o 
   7  -8   2      197.93      175.51      9.41 o 
   8  -8   2      103.60      107.78      9.05 o 
   9  -8   2       17.58       25.20      5.08 o 
  10  -8   2        9.86       16.45      6.07 o 
  11  -8   2       18.61       21.58      5.59 o 
 -11  -7   2      138.27      170.70     10.75 o 
 -10  -7   2      167.45      173.23     10.36 o 
  -9  -7   2      521.69      498.66     16.50 o 
  -8  -7   2      801.87      816.50     28.16 o 
  -7  -7   2      971.53      936.63     32.11 o 
  -6  -7   2       14.33       29.08      4.07 o 
  -5  -7   2     1172.20     1166.60     32.63 o 
  -4  -7   2     1689.04     1715.54     31.35 o 
  -3  -7   2     1752.62     1885.79     33.90 o 
  -2  -7   2      364.95      424.97      9.70 o 
  -1  -7   2      186.56      119.41      4.24 o 
   0  -7   2      510.73      457.97     10.76 o 
   1  -7   2      157.73      146.60      4.86 o 
   2  -7   2     1210.63     1118.45     21.10 o 
   3  -7   2      956.92      938.78     18.31 o 
   4  -7   2      801.19      812.26     20.23 o 
   5  -7   2      386.60      401.21     15.21 o 
   6  -7   2      123.95      119.68      7.24 o 
   7  -7   2       12.06        8.19      3.58 o 
   8  -7   2       21.02       18.48      4.43 o 
   9  -7   2      116.31      133.26      9.30 o 
  10  -7   2       81.79       83.21      8.00 o 
  11  -7   2       93.36      102.94     12.07 o 
 -11  -6   2      183.64      209.47     13.66 o 
 -10  -6   2      129.10      105.28      8.51 o 
  -9  -6   2       32.28       31.94      6.67 o 
  -8  -6   2       96.97       86.94      6.84 o 
  -7  -6   2      929.63      969.30     37.39 o 
  -6  -6   2      586.24      543.20     31.90 o 
  -5  -6   2      679.73      696.33     14.36 o 
  -4  -6   2        3.13        1.55      1.28 o 
  -3  -6   2       89.70       71.76      4.11 o 
  -2  -6   2     1045.68     1181.57     21.82 o 
  -1  -6   2     2355.43     2173.63     37.84 o 
   0  -6   2     2288.02     2289.84     39.73 o 
   1  -6   2     5416.11     5868.68     98.08 o 
   2  -6   2     4427.44     4644.72     78.22 o 
   3  -6   2     2181.85     2214.28     38.84 o 
   4  -6   2      458.81      498.00     13.68 o 
   5  -6   2      205.00      160.58     10.02 o 
   6  -6   2      120.44      117.29      6.98 o 
   7  -6   2      241.08      234.84      9.86 o 
   8  -6   2      724.32      744.34     21.87 o 
   9  -6   2      399.63      372.43     16.97 o 
  10  -6   2      101.76       90.34      7.93 o 
  11  -6   2        4.69        2.97      4.78 o 
 -12  -5   2       18.48       16.96      5.26 o 
 -11  -5   2       17.44       30.07      5.31 o 
 -10  -5   2      151.01      150.75      9.24 o 
  -9  -5   2      611.68      599.53     22.00 o 
  -8  -5   2      542.84      541.11     16.09 o 
  -7  -5   2      609.36      566.78     15.79 o 
  -6  -5   2       31.55       35.65      4.00 o 
  -5  -5   2     1572.54     1647.18     35.01 o 
  -4  -5   2     3107.65     3068.23     52.69 o 
  -3  -5   2     2073.85     2157.43     37.53 o 
  -2  -5   2     1410.89     1354.52     24.26 o 
  -1  -5   2    17036.05    18687.18    306.46 o 
   0  -5   2    13161.78    15189.29    249.46 o 
   1  -5   2     1410.26     1682.12     29.49 o 
   2  -5   2       49.06       58.53      2.57 o 
   3  -5   2       23.92       25.27      3.28 o 
   4  -5   2      877.16      842.07     20.00 o 
   5  -5   2      374.85      334.82     10.69 o 
   6  -5   2      762.22      862.32     21.72 o 
   7  -5   2      783.77      771.62     20.72 o 
   8  -5   2      489.93      419.34     17.73 o 
   9  -5   2        2.03        4.13      3.63 o 
  10  -5   2        9.83       12.96      4.74 o 
  11  -5   2       27.95       31.37      7.19 o 
 -12  -4   2      107.39       73.59     17.06 o 
 -11  -4   2      231.61      243.63     11.62 o 
 -10  -4   2      225.45      232.62     10.50 o 
  -9  -4   2       50.83       50.85      5.54 o 
  -8  -4   2       60.00       65.24      7.89 o 
  -7  -4   2      582.82      500.39     33.37 o 
  -6  -4   2      956.37     1020.69     23.67 o 
  -5  -4   2     1469.34     1465.81     38.39 o 
  -4  -4   2     1915.44     1724.50     35.51 o 
  -3  -4   2    14210.07    15348.91    252.33 o 
  -2  -4   2    23201.84    25016.22    409.61 o 
  -1  -4   2     6621.88     7621.62    125.86 o 
   0  -4   2      423.58      354.31      7.33 o 
   1  -4   2     1065.74     1112.54     19.78 o 
   2  -4   2     1121.16     1172.38     20.93 o 
   3  -4   2      905.60      862.88     19.56 o 
   4  -4   2     3207.78     3439.42     69.12 o 
   5  -4   2      368.20      405.60     18.26 o 
   6  -4   2      154.68      150.10      7.46 o 
   7  -4   2       89.34      125.44     14.00 o 
   8  -4   2      391.16      401.59     13.57 o 
   9  -4   2       71.10       71.07      6.75 o 
  10  -4   2       39.18       32.56      7.75 o 
  11  -4   2       13.43        7.82      6.36 o 
 -12  -3   2       67.66       76.14     14.77 o 
 -11  -3   2       15.19       33.79      9.87 o 
 -10  -3   2       34.65       35.27      5.07 o 
  -9  -3   2      458.09      473.85     14.79 o 
  -8  -3   2      534.11      525.24     15.11 o 
  -7  -3   2      631.82      555.68     18.22 o 
  -6  -3   2     1203.69     1175.03     26.21 o 
  -5  -3   2     4932.98     4926.24     95.61 o 
  -4  -3   2     6660.43     7171.46    136.71 o 
  -3  -3   2      610.09      772.58     16.85 o 
  -2  -3   2       92.83      100.72      2.91 o 
  -1  -3   2       82.46       74.91      2.40 o 
   0  -3   2     6340.73     6917.56    114.03 o 
   1  -3   2      295.74      359.87      9.25 o 
   2  -3   2     1029.48     1180.18     20.83 o 
   3  -3   2     1272.60     1502.39     26.52 o 
   4  -3   2      132.24      131.65      4.17 o 
   5  -3   2     2453.21     2457.27     42.99 o 
   6  -3   2     1153.83     1124.77     21.78 o 
   7  -3   2       53.42       45.47     11.32 o 
   8  -3   2      205.55      215.22      9.69 o 
   9  -3   2      168.23      162.58      8.93 o 
  10  -3   2       55.06       48.79      8.31 o 
  11  -3   2        0.26        4.74      5.81 o 
  12  -3   2       19.22       16.19      9.90 o 
 -12  -2   2       27.68       21.80      6.46 o 
 -11  -2   2       89.40       90.35      9.89 o 
 -10  -2   2      111.46      111.60      7.59 o 
  -9  -2   2      142.04      145.85     10.29 o 
  -8  -2   2      636.92      572.78     21.78 o 
  -7  -2   2     1279.02     1222.78     27.65 o 
  -6  -2   2     1014.88      919.35     21.27 o 
  -5  -2   2      710.12      665.52     15.81 o 
  -4  -2   2     1720.88     1782.93     36.02 o 
  -3  -2   2     4934.93     4990.17     95.23 o 
  -2  -2   2      621.11      654.21     11.89 o 
  -1  -2   2    16574.08    18440.60    301.83 o 
   0  -2   2     2792.77     3034.34     50.49 o 
   1  -2   2     4283.67     4697.02     89.09 o 
   2  -2   2     6279.52     6597.02    109.11 o 
   3  -2   2    13657.21    14599.13    239.95 o 
   4  -2   2     5168.44     5641.31     94.44 o 
   5  -2   2      410.68      376.86      8.88 o 
   6  -2   2      125.25      120.77      4.69 o 
   7  -2   2       74.49       89.71      4.52 o 
   8  -2   2        1.03        0.87      2.98 o 
   9  -2   2        0.21        0.40      4.69 o 
  10  -2   2       71.49       95.43     10.47 o 
  11  -2   2       36.39       47.14     10.06 o 
  12  -2   2       51.29       46.47      9.31 o 
 -12  -1   2       47.31       38.99      7.89 o 
 -11  -1   2       58.66       62.68      9.74 o 
 -10  -1   2      143.81      126.86      7.71 o 
  -9  -1   2      170.64      149.15      7.83 o 
  -8  -1   2       52.76       48.37      4.83 o 
  -7  -1   2      214.32      214.78     10.24 o 
  -6  -1   2     1089.79     1024.07     19.53 o 
  -5  -1   2     6031.34     6660.03    110.94 o 
  -4  -1   2     1105.52     1010.33     18.34 o 
  -3  -1   2       26.50       24.74      1.39 o 
  -2  -1   2     2594.59     2772.51     46.37 o 
  -1  -1   2      448.76      524.83      9.37 o 
   0  -1   2    21332.12    23259.83    438.45 o 
   1  -1   2    38520.86    42719.57    697.55 o 
   2  -1   2     6131.36     7106.36    117.33 o 
   3  -1   2     1312.72     1423.31     25.21 o 
   4  -1   2      172.36      175.62      5.03 o 
   5  -1   2      348.34      344.32      8.39 o 
   6  -1   2       54.77       38.13      3.05 o 
   7  -1   2       89.82       87.45      7.15 o 
   8  -1   2      213.51      232.31     14.06 o 
   9  -1   2      388.84      418.40     18.13 o 
  10  -1   2      237.26      217.50     21.48 o 
  11  -1   2       36.07       40.84      8.33 o 
  12  -1   2        0.89        7.12      6.33 o 
 -13   0   2       27.21       20.65     15.51 o 
 -12   0   2       32.26       37.10      7.37 o 
 -11   0   2       11.61       10.38      5.80 o 
 -10   0   2       61.90       47.64      7.39 o 
  -9   0   2      491.59      454.85     13.94 o 
  -8   0   2     2017.88     2036.84     52.92 o 
  -7   0   2     2099.28     2118.65     37.99 o 
  -6   0   2      878.63      689.33     14.04 o 
  -5   0   2      948.08     1022.14     18.97 o 
  -4   0   2       64.58       47.56      3.10 o 
  -3   0   2     6224.39     6742.53    111.39 o 
  -2   0   2    26354.73    29619.63    484.27 o 
  -1   0   2    28943.65    31690.59    518.13 o 
   0   0   2     1633.74     2195.68     36.62 o 
   1   0   2     2393.55     2591.67     43.37 o 
   2   0   2       76.09       82.94      2.80 o 
   3   0   2      635.91      608.67     11.91 o 
   4   0   2      115.54      100.77      4.49 o 
   5   0   2     1228.42     1147.91     21.80 o 
   6   0   2     1020.68     1038.57     20.53 o 
   7   0   2     1070.82     1023.37     52.41 o 
   8   0   2      314.41      314.52      9.31 o 
   9   0   2       60.13       49.63     10.31 o 
  10   0   2        4.28        4.01      5.10 o 
  11   0   2       52.25       61.95     11.99 o 
  12   0   2       57.53       64.49     10.15 o 
 -13   1   2        1.57        5.04      6.09 o 
 -12   1   2       68.32       49.24     15.67 o 
 -11   1   2      267.87      244.02     15.06 o 
 -10   1   2      586.83      545.14     21.43 o 
  -9   1   2      621.18      628.30     29.54 o 
  -8   1   2      433.63      433.19     10.77 o 
  -7   1   2       16.12       17.76      2.50 o 
  -6   1   2      281.10      303.82      7.54 o 
  -5   1   2     2238.11     2372.17     43.13 o 
  -4   1   2     4533.81     5493.31     91.44 o 
  -3   1   2     2743.65     3075.86     51.73 o 
  -2   1   2     2825.54     3260.08     54.40 o 
  -1   1   2     2069.76     2181.84     36.57 o 
   0   1   2     5556.38     6588.62    108.56 o 
   1   1   2     4747.89     5228.72     86.51 o 
   2   1   2     1658.57     1813.16     31.23 o 
   3   1   2     4010.06     4352.35     73.01 o 
   4   1   2     2379.08     2374.86     41.41 o 
   5   1   2     5952.77     6215.35    104.49 o 
   6   1   2     1946.19     2092.21     37.89 o 
   7   1   2       23.07       18.01      3.02 o 
   8   1   2      245.44      236.70      9.41 o 
   9   1   2      218.60      214.40      9.90 o 
  10   1   2      240.67      235.07     18.41 o 
  11   1   2      156.63      168.72     13.44 o 
 -13   2   2       70.54       51.01      9.63 o 
 -12   2   2      181.76      196.00     14.52 o 
 -11   2   2      140.98      157.82     15.91 o 
 -10   2   2       79.81       82.50      8.89 o 
  -9   2   2       70.09       73.23      9.78 o 
  -8   2   2      774.15      827.66     17.42 o 
  -7   2   2     1039.25     1005.46     19.82 o 
  -6   2   2     1511.79     1560.21     28.41 o 
  -5   2   2     1316.04     1261.04     23.12 o 
  -4   2   2     1542.86     1585.78     27.92 o 
  -3   2   2      251.99      294.48      6.47 o 
  -2   2   2     1349.65     1392.67     24.14 o 
  -1   2   2     5397.13     5936.64     98.04 o 
   0   2   2      680.79      792.44     16.45 o 
   1   2   2     7711.71     8666.86    142.77 o 
   2   2   2     9808.93    10699.23    176.26 o 
   3   2   2     7061.29     7961.07    132.05 o 
   4   2   2     2984.71     3372.79     57.77 o 
   5   2   2      124.19      109.45      4.55 o 
   6   2   2      811.91      742.98     15.81 o 
   7   2   2      853.60      864.51     18.29 o 
   8   2   2      267.39      243.75     10.76 o 
   9   2   2      183.07      194.09      9.61 o 
  10   2   2      114.36      112.43     16.49 o 
  11   2   2       10.25        2.33      5.96 o 
 -12   3   2        1.66        3.78      5.77 o 
 -11   3   2       23.15       34.20      7.08 o 
 -10   3   2      276.78      295.71     15.01 o 
  -9   3   2      341.12      357.26     12.29 o 
  -8   3   2      566.98      529.67     15.32 o 
  -7   3   2      156.46      148.74      5.30 o 
  -6   3   2        3.18        3.76      1.54 o 
  -5   3   2      133.76      172.35      5.08 o 
  -4   3   2       21.16       19.77      5.75 o 
  -3   3   2      340.76      264.05      6.12 o 
  -2   3   2     4232.87     4476.60     74.61 o 
  -1   3   2     6462.83     7300.98    120.68 o 
   0   3   2    11494.79    12924.35    243.58 o 
   1   3   2    11778.49    13456.25    221.18 o 
   2   3   2     2592.07     3139.31     53.26 o 
   3   3   2     1056.44     1119.53     20.68 o 
   4   3   2     1886.91     1809.00     32.44 o 
   5   3   2     1188.83     1166.58     22.41 o 
   6   3   2      651.15      601.43     13.56 o 
   7   3   2      123.87      134.20      7.36 o 
   8   3   2        1.87       -1.36      3.19 o 
   9   3   2       27.62       34.13      5.20 o 
  10   3   2       34.34       39.44      5.86 o 
  11   3   2       30.85       28.23      9.70 o 
 -12   4   2      124.33      133.82     12.78 o 
 -11   4   2      157.51      174.18     13.31 o 
 -10   4   2      151.45      151.96     11.76 o 
  -9   4   2        2.74        7.22      3.31 o 
  -8   4   2       30.02       25.48      4.17 o 
  -7   4   2        0.46        4.60      4.32 o 
  -6   4   2     1063.65     1043.44     20.18 o 
  -5   4   2      950.61      985.59     18.86 o 
  -4   4   2     2535.41     2456.09     42.54 o 
  -3   4   2     1116.49     1113.01     20.38 o 
  -2   4   2     1919.36     2074.35     35.84 o 
  -1   4   2     4665.63     5202.82     86.67 o 
   0   4   2      335.99      348.97     11.92 o 
   1   4   2      235.62      178.96      4.58 o 
   2   4   2     3044.85     2995.68     51.18 o 
   3   4   2     1108.27     1168.72     21.72 o 
   4   4   2        2.07        1.34      1.47 o 
   5   4   2       11.40       12.77      2.18 o 
   6   4   2        8.79        7.46      3.68 o 
   7   4   2      708.88      666.73     18.31 o 
   8   4   2      440.03      411.24     13.90 o 
   9   4   2      179.47      196.16     10.20 o 
  10   4   2       47.10       54.16      7.91 o 
  11   4   2       15.85       10.35      8.75 o 
 -12   5   2        4.50        4.14      5.40 o 
 -11   5   2        5.47       14.65      6.79 o 
 -10   5   2        2.14        4.65      3.61 o 
  -9   5   2       10.75        9.62      4.77 o 
  -8   5   2      420.42      379.91     12.67 o 
  -7   5   2      573.70      570.79     16.03 o 
  -6   5   2      598.71      582.48     12.69 o 
  -5   5   2      441.98      419.08      9.68 o 
  -4   5   2     1278.53     1229.07     22.80 o 
  -3   5   2     1564.39     1559.32     27.98 o 
  -2   5   2     2511.11     2706.79     46.51 o 
  -1   5   2     5581.20     5933.77     98.87 o 
   0   5   2     1303.88     1230.04     26.14 o 
   1   5   2      416.55      362.00      9.79 o 
   2   5   2       37.22       52.37      2.72 o 
   3   5   2      723.53      632.36     13.14 o 
   4   5   2      951.32      843.27     17.03 o 
   5   5   2     1771.72     1651.92     39.15 o 
   6   5   2     2230.23     2183.67     46.53 o 
   7   5   2     1127.53     1081.75     48.10 o 
   8   5   2      206.93      222.04     10.19 o 
   9   5   2       36.76       40.25      5.80 o 
  10   5   2        1.19       -6.05      6.44 o 
 -12   6   2       10.72       11.65      5.43 o 
 -11   6   2       34.96       25.52      7.14 o 
 -10   6   2      102.85      110.06      8.51 o 
  -9   6   2      164.69      179.31      9.61 o 
  -8   6   2       73.11       62.96      6.07 o 
  -7   6   2      230.82      207.92      9.02 o 
  -6   6   2        6.83        4.77      2.83 o 
  -5   6   2      355.50      355.76      8.92 o 
  -4   6   2     3143.31     3528.10     60.67 o 
  -3   6   2     2987.25     3034.97     52.41 o 
  -2   6   2     1167.97     1046.51     19.70 o 
  -1   6   2      243.94      228.76      5.77 o 
   0   6   2      157.50      162.01      6.06 o 
   1   6   2      744.31      588.74     14.64 o 
   2   6   2     2024.48     1969.40     35.09 o 
   3   6   2     2789.73     2801.41     49.08 o 
   4   6   2     3578.79     3679.55     63.76 o 
   5   6   2     3727.50     3850.20     77.57 o 
   6   6   2      760.71      762.75     19.92 o 
   7   6   2      105.30      109.38      7.27 o 
   8   6   2       21.88       19.24      5.39 o 
   9   6   2       19.93       23.44      6.24 o 
  10   6   2       50.52       40.12      7.92 o 
 -12   7   2       12.88       20.61      6.74 o 
 -11   7   2       76.12       72.34      9.82 o 
 -10   7   2       51.63       61.81      7.06 o 
  -9   7   2       20.84       18.75      4.79 o 
  -8   7   2       38.30       48.12      9.43 o 
  -7   7   2      480.51      494.81     28.77 o 
  -6   7   2     1616.14     1475.17     33.77 o 
  -5   7   2     2895.23     2819.87     49.70 o 
  -4   7   2     1716.46     1720.45     31.60 o 
  -3   7   2      671.93      613.56     13.59 o 
  -2   7   2      580.91      574.59     12.18 o 
  -1   7   2     2631.13     2646.62     46.08 o 
   0   7   2     2534.08     2500.66     51.03 o 
   1   7   2     2400.30     2465.00     50.50 o 
   2   7   2     3268.74     3446.91     69.19 o 
   3   7   2     3539.87     3585.54     72.08 o 
   4   7   2     1208.85     1239.63     28.35 o 
   5   7   2      155.22      166.39     10.32 o 
   6   7   2       68.26       66.10      7.90 o 
   7   7   2       47.46       44.86      6.74 o 
   8   7   2      240.02      242.80     13.95 o 
   9   7   2      185.04      171.10     12.86 o 
  10   7   2       61.91       61.55      9.24 o 
 -11   8   2        2.47        8.29      4.89 o 
 -10   8   2       21.44       22.80      5.36 o 
  -9   8   2      237.59      222.77     10.81 o 
  -8   8   2      527.89      460.31     18.11 o 
  -7   8   2      837.90      804.19     21.77 o 
  -6   8   2      721.81      626.35     17.63 o 
  -5   8   2       68.47       72.59      5.50 o 
  -4   8   2      230.71      219.14     11.18 o 
  -3   8   2      753.86      768.17     16.02 o 
  -2   8   2     1545.79     1559.02     29.85 o 
  -1   8   2      892.04      944.50     36.77 o 
   0   8   2     1219.47     1224.38     31.24 o 
   1   8   2     1909.17     1942.36     41.40 o 
   2   8   2      910.11      847.54     41.82 o 
   3   8   2      384.66      345.17     15.92 o 
   4   8   2       11.50       16.45      4.61 o 
   5   8   2      223.33      196.21     11.24 o 
   6   8   2      329.09      319.94     20.29 o 
   7   8   2      290.66      305.37     15.59 o 
   8   8   2      137.56      125.54     11.54 o 
   9   8   2        3.01        6.19      6.04 o 
 -11   9   2       83.09       96.78      9.03 o 
 -10   9   2      155.81      157.42     10.53 o 
  -9   9   2      137.66      147.90      9.65 o 
  -8   9   2      171.66      204.61     10.33 o 
  -7   9   2        5.54        5.04      3.32 o 
  -6   9   2      134.73      136.47     12.26 o 
  -5   9   2      394.39      406.00     15.08 o 
  -4   9   2      640.76      680.40     15.05 o 
  -3   9   2      513.21      540.14     14.98 o 
  -2   9   2       59.27       58.50      4.89 o 
  -1   9   2       65.42       46.01      4.63 o 
   0   9   2      134.47      111.24      6.60 o 
   1   9   2        2.92        8.06      3.04 o 
   2   9   2       27.87       29.28      4.02 o 
   3   9   2       92.52       94.07      6.31 o 
   4   9   2      395.43      382.11     12.58 o 
   5   9   2      309.27      313.65     23.24 o 
   6   9   2      121.48      144.26     11.25 o 
   7   9   2        0.01        2.37      4.97 o 
   8   9   2      121.38      123.76     12.52 o 
 -10  10   2        5.75       16.86      5.13 o 
  -9  10   2        0.45        8.78      3.94 o 
  -8  10   2       31.14       40.79      5.51 o 
  -7  10   2      106.47      115.20      8.00 o 
  -6  10   2       79.37       87.79      9.36 o 
  -5  10   2       38.45       28.67      6.27 o 
  -4  10   2       45.56       40.77      7.85 o 
  -3  10   2       12.53        7.22      3.35 o 
  -2  10   2       50.15       55.01      5.24 o 
  -1  10   2       13.14       16.13      3.64 o 
   0  10   2      497.20      472.75     25.72 o 
   1  10   2      382.06      371.92     12.39 o 
   2  10   2      217.62      211.58     10.68 o 
   3  10   2      362.59      338.83     11.96 o 
   4  10   2       28.27       32.07      6.51 o 
   5  10   2       63.13       52.59      7.98 o 
   6  10   2      361.37      315.13     16.11 o 
   7  10   2      390.89      349.24     17.67 o 
   8  10   2      153.67      137.09     12.56 o 
  -9  11   2       27.42       32.45      8.18 o 
  -8  11   2       31.08       38.31      7.80 o 
  -7  11   2        1.86        2.02      5.07 o 
  -6  11   2       13.54        9.26      5.97 o 
  -5  11   2       18.06       31.60      6.73 o 
  -4  11   2      163.97      143.83     13.75 o 
  -3  11   2      302.95      292.90     17.78 o 
  -2  11   2      538.93      549.34     16.45 o 
  -1  11   2      542.46      479.73     14.88 o 
   0  11   2       57.60       37.16      4.95 o 
   1  11   2       11.96       16.89      4.64 o 
   2  11   2        0.06        6.25      3.28 o 
   3  11   2       86.61       88.47      7.16 o 
   4  11   2      611.94      580.70     22.47 o 
   5  11   2      534.07      489.77     39.48 o 
   6  11   2      112.45      106.81     11.28 o 
   7  11   2        3.14       10.31      5.81 o 
  -9  12   2        0.56        2.54      5.77 o 
  -8  12   2        0.00       -4.57      6.87 o 
  -7  12   2       14.25        6.55      6.46 o 
  -6  12   2       72.54       68.34      9.34 o 
  -5  12   2      236.52      235.93     18.57 o 
  -4  12   2      509.51      484.40     32.85 o 
  -3  12   2      394.55      359.37     16.88 o 
  -2  12   2       50.55       52.30      5.78 o 
  -1  12   2        2.56        3.46      3.54 o 
   0  12   2      127.38      143.64      8.61 o 
   1  12   2      271.31      289.28     13.07 o 
   2  12   2      719.25      755.58     21.48 o 
   3  12   2      519.62      464.88     21.48 o 
   4  12   2       19.44       23.98      6.63 o 
   5  12   2       10.23        8.75      5.67 o 
   6  12   2       46.04       41.85     12.07 o 
  -8  13   2       27.97       18.89      7.01 o 
  -7  13   2       75.31       70.62     10.53 o 
  -6  13   2      132.75      143.65     13.26 o 
  -5  13   2      148.45      163.91     13.62 o 
  -4  13   2       13.25        9.66      5.91 o 
  -3  13   2       60.58       62.64      8.78 o 
  -2  13   2      198.11      213.35     14.23 o 
  -1  13   2      346.31      334.28     15.89 o 
   0  13   2      373.51      373.30     13.99 o 
   1  13   2      220.18      220.23     15.38 o 
   2  13   2        4.51        7.78      4.07 o 
   3  13   2       25.43       27.12      6.97 o 
   4  13   2       91.87      105.05     11.16 o 
   5  13   2       96.04       98.05     11.20 o 
  -6  14   2        0.01        5.87      6.55 o 
  -5  14   2       72.45       63.03      9.61 o 
  -4  14   2      142.69      154.05     13.42 o 
  -3  14   2      202.20      184.20     21.85 o 
  -2  14   2      256.83      287.12     37.76 o 
  -1  14   2      112.32      148.54      9.80 o 
   0  14   2        0.08       -0.74      5.34 o 
   1  14   2       62.82       85.45     15.15 o 
   2  14   2      127.93      144.18     12.32 o 
   3  14   2      100.93       90.18     10.85 o 
  -4  15   2       78.50       86.45     10.53 o 
  -3  15   2       15.68       11.21      5.98 o 
  -2  15   2        0.36        1.43      5.37 o 
  -1  15   2       22.46       33.67      7.49 o 
   0  15   2       67.76       75.25      9.54 o 
   1  15   2       48.47       58.03     10.33 o 
  -1 -16   3        6.84       10.21      5.69 o 
   0 -16   3       23.92       16.60      5.82 o 
   1 -16   3       17.09       25.51     18.57 o 
   2 -16   3       22.98       24.57     12.81 o 
  -4 -15   3       17.20       17.01      5.80 o 
  -3 -15   3       47.62       54.63      7.94 o 
  -2 -15   3       60.70       83.84      9.17 o 
  -1 -15   3       40.44       39.76      5.70 o 
   0 -15   3       70.75       80.78      9.26 o 
   1 -15   3      102.97       94.29     10.18 o 
   2 -15   3       51.34       43.97      7.40 o 
   3 -15   3       48.18       32.21     12.68 o 
   4 -15   3        4.52        7.72      8.59 o 
   5 -15   3        5.36        8.61      6.50 o 
  -6 -14   3       54.48       51.43      9.61 o 
  -5 -14   3       68.98       78.29      9.48 o 
  -4 -14   3       31.70       30.46      6.42 o 
  -3 -14   3       37.03       38.56     12.52 o 
  -2 -14   3      147.96      165.30      8.88 o 
  -1 -14   3      219.23      192.70      9.55 o 
   0 -14   3      144.76      163.23     16.77 o 
   1 -14   3       16.02       10.01      4.98 o 
   2 -14   3       24.96       25.65      6.20 o 
   3 -14   3       86.26       84.67     15.91 o 
   4 -14   3       30.92       28.11      8.55 o 
   5 -14   3       53.19       68.80      9.43 o 
   6 -14   3       48.58       51.05      9.17 o 
  -7 -13   3      105.98      127.63     11.75 o 
  -6 -13   3       37.81       44.47      7.21 o 
  -5 -13   3       29.36       24.45      6.28 o 
  -4 -13   3      270.69      269.53     14.16 o 
  -3 -13   3      230.06      226.95     12.74 o 
  -2 -13   3       48.59       52.68      5.72 o 
  -1 -13   3       22.72        9.13      5.91 o 
   0 -13   3      279.49      245.21     10.26 o 
   1 -13   3      260.27      248.51     13.10 o 
   2 -13   3      171.65      179.11     12.27 o 
   3 -13   3      244.83      225.88     13.31 o 
   4 -13   3      186.69      214.42     11.54 o 
   5 -13   3        2.20        3.59      3.63 o 
   6 -13   3       21.08       33.51      6.06 o 
   7 -13   3       53.71       75.15      8.71 o 
  -8 -12   3       27.69       19.13      6.04 o 
  -7 -12   3       17.94       24.23      6.31 o 
  -6 -12   3      230.97      200.01     13.13 o 
  -5 -12   3      334.04      288.48     14.62 o 
  -4 -12   3       28.26       43.28      6.71 o 
  -3 -12   3      166.75      148.11      7.90 o 
  -2 -12   3      880.38      874.09     27.43 o 
  -1 -12   3      958.80      914.22     43.21 o 
   0 -12   3      923.65      865.23     22.18 o 
   1 -12   3      440.70      491.64     12.77 o 
   2 -12   3      299.75      318.67     20.17 o 
   3 -12   3        0.13       -1.79      2.86 o 
   4 -12   3      131.68      125.32      8.00 o 
   5 -12   3      153.73      174.15      9.68 o 
   6 -12   3       86.64       63.25      7.02 o 
   7 -12   3       33.23       34.42      5.81 o 
   8 -12   3       11.68       11.08      5.28 o 
  -9 -11   3       32.80       33.85      6.42 o 
  -8 -11   3      112.34      140.88     11.71 o 
  -7 -11   3      154.17      140.63     11.46 o 
  -6 -11   3        2.73       -2.08      3.89 o 
  -5 -11   3      425.39      398.08     19.39 o 
  -4 -11   3     1513.72     1413.19     40.49 o 
  -3 -11   3      902.16      894.45     27.83 o 
  -2 -11   3      932.54      977.91     20.62 o 
  -1 -11   3      715.77      683.98     15.55 o 
   0 -11   3      357.57      369.84     10.15 o 
   1 -11   3       32.87       41.94      3.92 o 
   2 -11   3      514.64      486.56     14.81 o 
   3 -11   3      348.08      323.68     16.22 o 
   4 -11   3      145.56      110.56      7.41 o 
   5 -11   3        9.77       10.51      4.27 o 
   6 -11   3        6.98        5.32      3.55 o 
   7 -11   3        0.35        3.14      3.84 o 
   8 -11   3        3.34        4.60      4.66 o 
   9 -11   3        5.93        8.79      4.74 o 
 -10 -10   3       63.22       65.49      8.40 o 
  -9 -10   3       45.71       43.16     13.09 o 
  -8 -10   3        8.19        7.82      4.89 o 
  -7 -10   3      368.38      383.01     17.04 o 
  -6 -10   3      923.74      839.52     22.33 o 
  -5 -10   3      790.66      797.31     21.07 o 
  -4 -10   3      890.14      851.61     21.53 o 
  -3 -10   3      904.28      869.93     18.49 o 
  -2 -10   3       30.47       37.96      3.58 o 
  -1 -10   3      119.97       97.89      4.93 o 
   0 -10   3     1250.02     1193.19     23.56 o 
   1 -10   3      279.74      253.37     17.87 o 
   2 -10   3       22.77       25.26      3.00 o 
   3 -10   3       11.46        8.81      3.37 o 
   4 -10   3       18.85       16.87      3.59 o 
   5 -10   3       34.45       16.17      4.04 o 
   6 -10   3      149.78      157.29      9.22 o 
   7 -10   3       76.06      102.10     11.31 o 
   8 -10   3       54.89       61.57      8.15 o 
   9 -10   3       29.82       31.03      5.96 o 
 -10  -9   3       12.48        7.53      4.63 o 
  -9  -9   3      231.06      223.31     13.90 o 
  -8  -9   3      367.03      388.59     14.03 o 
  -7  -9   3      239.86      207.09      9.71 o 
  -6  -9   3      144.59      145.11      8.14 o 
  -5  -9   3      135.65      134.53      8.70 o 
  -4  -9   3       62.54       73.62      4.28 o 
  -3  -9   3      533.75      481.68     11.53 o 
  -2  -9   3      912.99      865.08     17.82 o 
  -1  -9   3      297.66      325.09      8.53 o 
   0  -9   3       19.67       33.95      4.07 o 
   1  -9   3        3.86        7.72      2.10 o 
   2  -9   3      440.55      390.07      9.77 o 
   3  -9   3      393.17      370.26     11.82 o 
   4  -9   3      596.77      533.34     27.98 o 
   5  -9   3      279.75      294.55     11.20 o 
   6  -9   3      431.08      453.41     23.89 o 
   7  -9   3      375.55      319.86     12.68 o 
   8  -9   3       48.78       52.87      6.70 o 
   9  -9   3        2.93        1.40      3.99 o 
  10  -9   3        5.53       14.72      4.75 o 
 -11  -8   3      113.62      117.07      9.50 o 
 -10  -8   3      130.03      127.95      9.43 o 
  -9  -8   3       44.68       51.86      6.33 o 
  -8  -8   3       11.52       11.85      4.14 o 
  -7  -8   3       94.93       90.34      8.10 o 
  -6  -8   3      208.38      203.19     12.63 o 
  -5  -8   3     1630.73     1674.88     36.58 o 
  -4  -8   3     1600.47     1585.04     29.58 o 
  -3  -8   3      861.30      826.34     16.87 o 
  -2  -8   3       20.35        9.26      1.97 o 
  -1  -8   3      679.22      561.08     12.24 o 
   0  -8   3     1954.32     1962.79     35.29 o 
   1  -8   3      791.99      755.93     17.64 o 
   2  -8   3      621.54      584.28     12.72 o 
   3  -8   3     1582.89     1603.44     35.47 o 
   4  -8   3     1665.91     1530.14     34.52 o 
   5  -8   3     1232.66     1141.69     27.84 o 
   6  -8   3       95.33       93.52      7.01 o 
   7  -8   3        9.45       10.65      4.22 o 
   8  -8   3       44.04       62.77      8.55 o 
   9  -8   3       56.77       49.46      6.61 o 
  10  -8   3       33.54       35.14      6.03 o 
 -11  -7   3       10.48       18.39      5.55 o 
 -10  -7   3       42.73       47.71      6.51 o 
  -9  -7   3      291.98      287.44     12.13 o 
  -8  -7   3      458.58      447.74     17.88 o 
  -7  -7   3     1737.16     1777.00     47.93 o 
  -6  -7   3     1078.13     1067.68     31.01 o 
  -5  -7   3      289.09      251.26     16.85 o 
  -4  -7   3       28.15       36.22      2.77 o 
  -3  -7   3      558.29      517.38     11.37 o 
  -2  -7   3     1527.17     1355.35     25.08 o 
  -1  -7   3     1914.49     1923.03     34.23 o 
   0  -7   3      817.73      767.07     15.29 o 
   1  -7   3     3273.48     3307.65     56.87 o 
   2  -7   3     5456.48     5593.67     94.12 o 
   3  -7   3     3004.62     3141.71     54.37 o 
   4  -7   3        8.16        7.41      3.31 o 
   5  -7   3      123.79      104.58      6.58 o 
   6  -7   3      398.70      424.90     17.18 o 
   7  -7   3      324.67      329.51     18.11 o 
   8  -7   3       84.43      107.33      9.83 o 
   9  -7   3       20.46       16.46      4.55 o 
  10  -7   3        0.70        4.94      3.99 o 
  11  -7   3        9.84       17.91      6.35 o 
 -12  -6   3       46.08       64.08      7.56 o 
 -11  -6   3      366.26      375.38     15.49 o 
 -10  -6   3      576.04      583.71     18.45 o 
  -9  -6   3      687.60      656.60     19.20 o 
  -8  -6   3      617.06      576.80     16.85 o 
  -7  -6   3      144.83      145.89      7.62 o 
  -6  -6   3       87.89       78.52      5.44 o 
  -5  -6   3     1029.10     1000.51     25.09 o 
  -4  -6   3     2135.35     2133.09     37.73 o 
  -3  -6   3     1473.10     1521.12     27.55 o 
  -2  -6   3      616.62      496.09     12.12 o 
  -1  -6   3     1946.36     1901.85     33.49 o 
   0  -6   3     4179.91     4827.32     81.15 o 
   1  -6   3     4019.43     4545.36     76.64 o 
   2  -6   3       18.80       15.50      1.82 o 
   3  -6   3     1389.08     1261.44     23.26 o 
   4  -6   3     1106.53     1126.70     26.09 o 
   5  -6   3      662.34      630.98     17.07 o 
   6  -6   3      271.76      269.61     10.36 o 
   7  -6   3        0.30       -0.36      3.67 o 
   8  -6   3       46.26       56.41      6.26 o 
   9  -6   3       87.74      107.97      9.50 o 
  10  -6   3       83.22      106.94      9.95 o 
  11  -6   3       14.73       30.57      6.76 o 
 -12  -5   3      245.45      265.81     18.91 o 
 -11  -5   3      143.24      145.66      9.64 o 
 -10  -5   3      170.42      177.80      9.85 o 
  -9  -5   3       83.23       84.91      6.81 o 
  -8  -5   3       16.05       17.14      3.79 o 
  -7  -5   3      638.56      619.31     33.03 o 
  -6  -5   3      922.25      872.56     20.97 o 
  -5  -5   3      147.29      161.33      6.49 o 
  -4  -5   3      567.95      581.99     14.36 o 
  -3  -5   3     2444.48     2705.77     46.51 o 
  -2  -5   3     6173.33     6977.63    132.87 o 
  -1  -5   3        0.43        4.30      1.28 o 
   0  -5   3     2013.51     1610.68     28.38 o 
   1  -5   3     4534.78     4917.02     82.31 o 
   2  -5   3     6284.82     6638.12    110.24 o 
   3  -5   3      625.74      705.38     13.92 o 
   4  -5   3      157.86      168.36      7.94 o 
   5  -5   3       32.17       19.67      3.53 o 
   6  -5   3      679.76      633.23     21.36 o 
   7  -5   3      404.87      445.27     14.37 o 
   8  -5   3      423.98      417.09     17.06 o 
   9  -5   3      140.35      138.67      8.96 o 
  10  -5   3       10.93       13.85      4.36 o 
  11  -5   3        1.42        6.39      6.38 o 
 -12  -4   3       25.20       25.16      7.47 o 
 -11  -4   3        0.26        5.12      3.54 o 
 -10  -4   3       83.21       80.28      8.81 o 
  -9  -4   3      207.65      199.23     11.86 o 
  -8  -4   3      231.56      218.73      9.03 o 
  -7  -4   3      142.40      130.07      6.75 o 
  -6  -4   3      517.95      558.85     14.71 o 
  -5  -4   3      241.25      242.97      9.02 o 
  -4  -4   3      249.52      189.58      8.29 o 
  -3  -4   3      951.45      931.95     17.24 o 
  -2  -4   3     8475.38     9079.80    149.81 o 
  -1  -4   3     7464.17     7559.62    124.91 o 
   0  -4   3     5040.17     5722.81     94.92 o 
   1  -4   3      118.62      193.71      4.86 o 
   2  -4   3        4.49        6.80      1.15 o 
   3  -4   3       12.13       36.81      2.10 o 
   4  -4   3     1158.72     1137.91     25.65 o 
   5  -4   3     2287.33     2282.51     48.17 o 
   6  -4   3     1148.83     1134.06     72.76 o 
   7  -4   3      280.45      252.31     10.10 o 
   8  -4   3       17.86       11.38      4.11 o 
   9  -4   3       20.93       14.25      4.24 o 
  10  -4   3        0.02       -2.36      5.17 o 
  11  -4   3        0.77       14.15      6.51 o 
 -12  -3   3       29.83       19.84      6.23 o 
 -11  -3   3       84.26       94.25      7.57 o 
 -10  -3   3      132.32      130.82      9.43 o 
  -9  -3   3      102.47      112.58      7.21 o 
  -8  -3   3      116.85      111.24      6.63 o 
  -7  -3   3      265.06      230.84      8.61 o 
  -6  -3   3       94.73       91.28      5.17 o 
  -5  -3   3     3437.63     3987.00     78.05 o 
  -4  -3   3    10812.92    11511.42    217.63 o 
  -3  -3   3    10668.64    11136.60    183.33 o 
  -2  -3   3     6836.20     7558.75    124.80 o 
  -1  -3   3      139.92      104.01      3.03 o 
   0  -3   3      972.07      975.06     17.39 o 
   1  -3   3      995.87      936.59     19.16 o 
   2  -3   3     3452.40     3608.98     60.73 o 
   3  -3   3     4335.42     4571.55     76.82 o 
   4  -3   3     1410.56     1467.59     26.72 o 
   5  -3   3      260.37      257.14      6.95 o 
   6  -3   3        3.41        2.79      1.91 o 
   7  -3   3       78.77       68.82      5.86 o 
   8  -3   3       31.42       39.39      5.08 o 
   9  -3   3      150.72      152.80      9.63 o 
  10  -3   3      144.22      173.53     13.19 o 
  11  -3   3       65.36       63.47      9.99 o 
 -13  -2   3       53.47       50.86      8.29 o 
 -12  -2   3       45.20       51.01      8.59 o 
 -11  -2   3       45.47       58.42      6.38 o 
 -10  -2   3        0.70       -4.18      2.79 o 
  -9  -2   3        0.56       -0.35      2.81 o 
  -8  -2   3      261.34      222.41      8.79 o 
  -7  -2   3     2423.12     2378.30     49.28 o 
  -6  -2   3     7389.74     7673.44    147.27 o 
  -5  -2   3     3650.35     4020.86     78.51 o 
  -4  -2   3      855.04      677.12     15.40 o 
  -3  -2   3       30.30       30.90      2.21 o 
  -2  -2   3     3026.84     3231.39     54.11 o 
  -1  -2   3     2362.49     2404.21     40.39 o 
   0  -2   3      739.42      845.63     15.07 o 
   1  -2   3     1872.12     1935.17     33.06 o 
   2  -2   3     1321.42     1304.77     23.16 o 
   3  -2   3     1142.02     1206.70     21.96 o 
   4  -2   3      406.48      524.09     11.17 o 
   5  -2   3      112.92      103.79      4.28 o 
   6  -2   3      541.19      520.29     12.00 o 
   7  -2   3      614.98      534.85     15.54 o 
   8  -2   3      472.34      515.94     15.91 o 
   9  -2   3      524.10      572.60     22.35 o 
  10  -2   3      100.70       85.51     10.27 o 
  11  -2   3       16.83        4.82      6.30 o 
 -13  -1   3       13.23       15.45      6.37 o 
 -12  -1   3        6.97        3.04      5.28 o 
 -11  -1   3        3.44       -1.00      4.76 o 
 -10  -1   3      380.90      357.66     13.53 o 
  -9  -1   3     1153.77     1048.08     25.52 o 
  -8  -1   3     1862.94     1759.91     38.23 o 
  -7  -1   3     1826.13     1761.37     39.17 o 
  -6  -1   3      294.08      271.97      6.94 o 
  -5  -1   3     1304.36     1235.53     22.51 o 
  -4  -1   3     3206.53     3630.85     61.20 o 
  -3  -1   3     5880.09     5839.89     96.82 o 
  -2  -1   3      187.98      206.32      4.63 o 
  -1  -1   3      647.75      737.10     13.12 o 
   0  -1   3    14354.21    16469.03    310.11 o 
   1  -1   3     2103.47     2150.47     36.53 o 
   2  -1   3      251.54      158.70      4.33 o 
   3  -1   3      280.08      232.55     10.30 o 
   4  -1   3     1208.00     1260.69     23.36 o 
   5  -1   3     2429.67     2580.70     45.46 o 
   6  -1   3     1518.00     1571.89     29.53 o 
   7  -1   3     1343.40     1320.55     26.01 o 
   8  -1   3      414.29      416.29     16.42 o 
   9  -1   3        2.94        6.83      7.32 o 
  10  -1   3       59.49       81.58     16.28 o 
  11  -1   3       71.96       70.20      9.89 o 
 -13   0   3       29.01       48.79      9.78 o 
 -12   0   3      113.23      110.77     20.62 o 
 -11   0   3      334.32      278.24     14.74 o 
 -10   0   3      246.52      213.72     13.13 o 
  -9   0   3      136.55      122.74      8.01 o 
  -8   0   3        1.46        3.87      2.68 o 
  -7   0   3      997.23      919.04     18.27 o 
  -6   0   3     1538.09     1463.11     26.72 o 
  -5   0   3     3164.23     3357.52     57.19 o 
  -4   0   3     4099.19     5270.17     87.91 o 
  -3   0   3      188.79      119.25      3.46 o 
  -2   0   3     4645.88     5149.74     85.31 o 
  -1   0   3        3.11        6.92      0.87 o 
   0   0   3       60.71       30.51      1.47 o 
   1   0   3     2904.13     3137.82     52.59 o 
   2   0   3     2430.16     2583.08     44.00 o 
   3   0   3     6451.14     6854.26    114.02 o 
   4   0   3     4634.56     4889.97     82.60 o 
   5   0   3     1322.48     1354.47     25.48 o 
   6   0   3      562.48      582.58     13.31 o 
   7   0   3        1.53        5.74      3.38 o 
   8   0   3      184.41      192.65      7.42 o 
   9   0   3      290.48      271.86     21.44 o 
  10   0   3       91.94       82.54      9.98 o 
  11   0   3       16.33       13.42      6.80 o 
 -13   1   3       49.09       40.71      8.27 o 
 -12   1   3       45.21       30.17      7.43 o 
 -11   1   3       24.81       38.09      7.19 o 
 -10   1   3       81.00       77.12      8.46 o 
  -9   1   3      636.43      623.19     30.83 o 
  -8   1   3     1430.82     1439.64     28.93 o 
  -7   1   3     1633.06     1681.93     30.93 o 
  -6   1   3     1646.60     1695.40     30.62 o 
  -5   1   3     1129.32     1198.84     22.06 o 
  -4   1   3      261.94      253.18      6.11 o 
  -3   1   3       94.84      197.92      7.95 o 
  -2   1   3       25.45       22.61      1.51 o 
  -1   1   3     6917.29     7498.47    123.55 o 
   0   1   3     9507.87    10266.04    168.70 o 
   1   1   3     1934.02     2360.04     40.07 o 
   2   1   3      850.97      934.73     17.24 o 
   3   1   3      553.90      558.04     11.50 o 
   4   1   3     1502.64     1630.47     29.58 o 
   5   1   3      225.65      194.98      9.61 o 
   6   1   3     1592.45     1537.80     29.15 o 
   7   1   3      336.14      318.73      9.18 o 
   8   1   3       82.73       66.04      5.85 o 
   9   1   3        0.33       -3.31      4.34 o 
  10   1   3        9.92        7.08      5.80 o 
  11   1   3       38.41       54.61      9.82 o 
 -13   2   3        4.06       -4.36      4.81 o 
 -12   2   3       60.38       58.21     16.86 o 
 -11   2   3      177.87      174.89     12.79 o 
 -10   2   3      415.60      437.63     33.75 o 
  -9   2   3      432.74      446.99     17.85 o 
  -8   2   3      534.98      538.74     16.43 o 
  -7   2   3      358.43      323.10      8.49 o 
  -6   2   3       20.77       11.51      1.91 o 
  -5   2   3       41.33       46.19      2.74 o 
  -4   2   3     1654.94     2047.34     35.58 o 
  -3   2   3     4954.27     5748.26     95.63 o 
  -2   2   3     2265.65     2243.27     38.22 o 
  -1   2   3       88.44       71.49      2.42 o 
   0   2   3     3831.11     4398.72     73.28 o 
   1   2   3      369.28      434.66      8.82 o 
   2   2   3     1908.11     1677.06     29.50 o 
   3   2   3     2844.92     2816.87     48.55 o 
   4   2   3     4275.08     4281.23     72.90 o 
   5   2   3      400.63      394.54      9.74 o 
   6   2   3        1.75       -0.07      1.98 o 
   7   2   3       82.85       72.26      4.61 o 
   8   2   3      168.31      167.72     10.31 o 
   9   2   3      233.91      229.31     10.41 o 
  10   2   3      195.49      214.01     27.25 o 
  11   2   3      123.68      142.08     25.98 o 
 -13   3   3       46.07       40.91      9.33 o 
 -12   3   3      103.52      113.57     11.46 o 
 -11   3   3      160.48      184.14     13.16 o 
 -10   3   3      112.99      113.93     10.15 o 
  -9   3   3       35.73       38.17      9.04 o 
  -8   3   3      146.95      131.25      6.87 o 
  -7   3   3      136.57      150.61      7.56 o 
  -6   3   3      198.39      214.27      6.30 o 
  -5   3   3     1489.65     1595.56     29.64 o 
  -4   3   3     1997.40     2007.37     35.17 o 
  -3   3   3       29.66       26.00      1.96 o 
  -2   3   3      210.99      187.47      4.76 o 
  -1   3   3      153.42      110.04      3.18 o 
   0   3   3     7931.52     8136.73    154.57 o 
   1   3   3    12983.37    14024.83    230.56 o 
   2   3   3     6771.54     7231.78    120.22 o 
   3   3   3      455.30      464.38     10.20 o 
   4   3   3       14.46       13.78      2.16 o 
   5   3   3      562.66      481.80     11.33 o 
   6   3   3      798.80      699.35     15.50 o 
   7   3   3      630.89      560.39     46.96 o 
   8   3   3      478.30      495.17     29.14 o 
   9   3   3      265.90      280.69     13.05 o 
  10   3   3      173.30      175.83     10.36 o 
  11   3   3       47.17       41.96      8.03 o 
 -12   4   3        0.30        9.76      5.35 o 
 -11   4   3        3.66       10.39      4.95 o 
 -10   4   3        8.93        0.57      4.24 o 
  -9   4   3       80.17       80.20      6.41 o 
  -8   4   3      206.68      190.68     11.29 o 
  -7   4   3      963.11      940.64     19.04 o 
  -6   4   3      304.06      292.71      7.79 o 
  -5   4   3        1.54        0.87      1.47 o 
  -4   4   3      978.23     1026.07     19.37 o 
  -3   4   3     3308.32     3493.14     59.41 o 
  -2   4   3     7634.10     8515.26    140.86 o 
  -1   4   3    16280.01    18121.70    341.26 o 
   0   4   3    12673.57    14230.43    268.50 o 
   1   4   3     1651.64     1759.42     30.96 o 
   2   4   3      625.88      580.24     11.94 o 
   3   4   3     2644.82     2469.70     43.29 o 
   4   4   3     1734.81     1779.71     32.49 o 
   5   4   3      428.15      399.42     10.09 o 
   6   4   3      605.46      577.10     13.59 o 
   7   4   3      658.73      631.29     17.88 o 
   8   4   3      317.83      295.79     11.68 o 
   9   4   3      110.53       99.74      8.85 o 
  10   4   3        9.17        0.04      4.40 o 
 -12   5   3       14.98       10.46     11.54 o 
 -11   5   3       74.00       61.40      8.79 o 
 -10   5   3      106.57       98.72     11.77 o 
  -9   5   3      266.46      262.25     10.71 o 
  -8   5   3        0.36       -2.79      2.53 o 
  -7   5   3      101.86      102.97     12.28 o 
  -6   5   3      672.83      656.22     14.08 o 
  -5   5   3     2023.67     2098.64     37.56 o 
  -4   5   3     3964.19     4069.96     69.29 o 
  -3   5   3    12452.49    13408.63    221.19 o 
  -2   5   3     4389.80     4539.67     76.52 o 
  -1   5   3     1268.02     1311.86     43.52 o 
   0   5   3      324.23      333.12      9.40 o 
   1   5   3     1929.30     1876.26     38.78 o 
   2   5   3     1105.56     1104.75     20.79 o 
   3   5   3      986.61      952.48     18.71 o 
   4   5   3      226.19      224.36      6.82 o 
   5   5   3      355.60      334.19      9.21 o 
   6   5   3      817.04      815.99     29.01 o 
   7   5   3       95.43      104.25      7.11 o 
   8   5   3        2.89        2.16      3.75 o 
   9   5   3       15.83       31.51     14.40 o 
  10   5   3      114.77      110.21     11.19 o 
 -12   6   3       18.51       35.75      6.72 o 
 -11   6   3       20.04       34.54      8.26 o 
 -10   6   3       13.70       20.37      4.82 o 
  -9   6   3       19.62       32.03      4.93 o 
  -8   6   3      387.43      386.62     22.07 o 
  -7   6   3     1664.76     1591.79     98.19 o 
  -6   6   3     1705.59     1614.85     42.17 o 
  -5   6   3     2622.92     2756.78     48.51 o 
  -4   6   3     1277.16     1227.08     24.02 o 
  -3   6   3      182.41      141.92      4.84 o 
  -2   6   3       67.29       65.28      3.07 o 
  -1   6   3     1292.39     1282.68     27.87 o 
   0   6   3      732.72      761.45     18.13 o 
   1   6   3      178.18      195.39      7.13 o 
   2   6   3      298.52      320.15      7.89 o 
   3   6   3      101.85      122.53      4.89 o 
   4   6   3       46.20       49.03      3.62 o 
   5   6   3       41.59       50.35      8.67 o 
   6   6   3       69.93       67.87     12.31 o 
   7   6   3      257.25      251.12     20.82 o 
   8   6   3      226.40      227.15     21.19 o 
   9   6   3      147.31      157.03     12.55 o 
  10   6   3       47.40       41.04      8.24 o 
 -12   7   3        0.06       -3.83      4.38 o 
 -11   7   3       49.73       48.11      7.95 o 
 -10   7   3      136.32      133.03      9.07 o 
  -9   7   3      311.42      341.88     13.02 o 
  -8   7   3      361.82      363.30     24.63 o 
  -7   7   3      152.12      163.70     14.84 o 
  -6   7   3      122.64      102.99     10.31 o 
  -5   7   3        0.09        1.97      2.05 o 
  -4   7   3       77.88       73.89      3.99 o 
  -3   7   3      411.46      353.22      9.11 o 
  -2   7   3      234.81      205.24      8.97 o 
  -1   7   3      142.13      153.76      6.50 o 
   0   7   3        2.06        8.02      2.51 o 
   1   7   3      156.21      164.92      7.00 o 
   2   7   3        6.67        8.49      2.82 o 
   3   7   3      651.82      574.04     15.72 o 
   4   7   3      679.50      654.53     17.50 o 
   5   7   3      652.03      631.66     17.40 o 
   6   7   3      605.60      573.91     21.26 o 
   7   7   3      111.13      105.56     10.01 o 
   8   7   3        5.54        2.62      5.12 o 
   9   7   3       19.43       31.22      6.91 o 
 -11   8   3       41.86       58.76      6.90 o 
 -10   8   3      105.84      107.34      8.55 o 
  -9   8   3       11.42       18.28      4.31 o 
  -8   8   3       25.62       32.43      4.98 o 
  -7   8   3      161.29      144.82      8.17 o 
  -6   8   3      208.87      208.27     12.76 o 
  -5   8   3      337.70      330.18     10.97 o 
  -4   8   3       37.48       51.42      3.61 o 
  -3   8   3        2.05        3.25      3.65 o 
  -2   8   3       38.28       40.69      5.07 o 
  -1   8   3        3.73        5.44      2.58 o 
   0   8   3      157.09      150.33      9.63 o 
   1   8   3     1090.21     1002.13     26.99 o 
   2   8   3     2375.79     2353.43     53.69 o 
   3   8   3     1636.23     1619.62     36.20 o 
   4   8   3      364.20      349.65     22.17 o 
   5   8   3        0.64        4.05      5.48 o 
   6   8   3       31.22       27.15      6.16 o 
   7   8   3       56.18       65.69      9.08 o 
   8   8   3      167.33      199.63     14.03 o 
   9   8   3       92.05      110.04     12.89 o 
 -11   9   3        6.28       10.98      4.24 o 
 -10   9   3       43.78       42.34      6.01 o 
  -9   9   3       52.64       40.96      6.34 o 
  -8   9   3      120.74      120.83      8.32 o 
  -7   9   3      136.54      146.23      8.36 o 
  -6   9   3       89.60       98.04      6.67 o 
  -5   9   3        1.31       -0.21      5.20 o 
  -4   9   3        1.81        4.73      3.35 o 
  -3   9   3       22.57       21.43      3.75 o 
  -2   9   3      394.34      393.71     12.42 o 
  -1   9   3     2125.92     2150.06     46.00 o 
   0   9   3     1874.78     1733.41     55.44 o 
   1   9   3     1820.42     1643.38     77.53 o 
   2   9   3      372.75      389.15     12.78 o 
   3   9   3      112.28       99.04      6.88 o 
   4   9   3      418.19      401.54     13.43 o 
   5   9   3      307.66      286.42     14.58 o 
   6   9   3      305.05      299.06     28.15 o 
   7   9   3      214.81      227.90     32.73 o 
   8   9   3       57.79       44.56      8.06 o 
 -10  10   3       82.24       72.72      9.74 o 
  -9  10   3       83.45       79.53     10.27 o 
  -8  10   3       19.29       20.58      6.19 o 
  -7  10   3        2.25        5.32      4.84 o 
  -6  10   3       25.41       34.45      6.61 o 
  -5  10   3       84.83       84.38      8.87 o 
  -4  10   3      212.89      205.78     12.01 o 
  -3  10   3      804.08      776.03     22.61 o 
  -2  10   3     1191.55     1171.92     28.17 o 
  -1  10   3      788.70      738.50     19.79 o 
   0  10   3       61.42       64.99      5.84 o 
   1  10   3      308.04      267.71     10.54 o 
   2  10   3      951.05      974.68     24.89 o 
   3  10   3      625.61      645.65     19.73 o 
   4  10   3      381.67      372.86     17.00 o 
   5  10   3      345.84      347.15     16.88 o 
   6  10   3       62.17       67.84      9.31 o 
   7  10   3        8.80       11.67      5.89 o 
  -9  11   3        0.37        4.47      5.46 o 
  -8  11   3       10.05        7.84      5.67 o 
  -7  11   3       59.93       55.68     12.15 o 
  -6  11   3      171.43      177.44     26.63 o 
  -5  11   3      224.07      209.17     13.39 o 
  -4  11   3      364.42      349.93     16.08 o 
  -3  11   3      342.72      334.26     12.31 o 
  -2  11   3       26.54       34.40      4.80 o 
  -1  11   3      579.96      553.82     16.77 o 
   0  11   3      817.12      821.87     22.12 o 
   1  11   3      754.93      722.44     29.30 o 
   2  11   3      395.72      422.14     29.07 o 
   3  11   3      515.67      570.44     20.57 o 
   4  11   3      109.79      119.25     11.82 o 
   5  11   3       51.19       65.81      9.21 o 
   6  11   3       92.89       80.97     10.09 o 
  -8  12   3       39.94       33.68      8.04 o 
  -7  12   3       60.34       45.88      8.27 o 
  -6  12   3       49.34       46.99      8.06 o 
  -5  12   3        4.60        7.44      7.32 o 
  -4  12   3       67.68       78.21     14.61 o 
  -3  12   3      365.52      359.10     16.86 o 
  -2  12   3      363.05      379.47     13.64 o 
  -1  12   3      465.94      479.81     15.84 o 
   0  12   3      385.13      381.34     18.76 o 
   1  12   3      227.06      231.94     10.83 o 
   2  12   3       67.91       67.73      6.78 o 
   3  12   3       11.30        6.51      5.13 o 
   4  12   3       57.91       54.71      8.69 o 
   5  12   3       71.06       80.06     10.29 o 
  -7  13   3        0.31       -2.07      5.56 o 
  -6  13   3       71.03       73.87     14.89 o 
  -5  13   3      187.96      206.64     15.83 o 
  -4  13   3      210.42      252.76     15.82 o 
  -3  13   3      154.26      145.72     12.17 o 
  -2  13   3       99.66      103.30      7.97 o 
  -1  13   3       49.60       56.10      6.45 o 
   0  13   3       11.37       10.99      4.33 o 
   1  13   3        4.11        4.18      3.66 o 
   2  13   3       25.30       35.74      8.40 o 
   3  13   3       41.96       39.56      7.75 o 
   4  13   3        6.97       10.15      6.00 o 
  -6  14   3       43.47       40.48      7.89 o 
  -5  14   3        8.71       18.46      5.84 o 
  -4  14   3       11.06       21.94      9.08 o 
  -3  14   3        2.98       13.98      8.06 o 
  -2  14   3        3.28       14.51      7.53 o 
  -1  14   3       10.93       23.82      7.79 o 
   0  14   3       15.04        8.59      4.55 o 
   1  14   3        7.20        5.49      4.34 o 
   2  14   3        5.47       12.51      6.09 o 
  -2  15   3        9.43       21.69      7.61 o 
  -2 -16   4       40.08       27.71      6.60 o 
  -1 -16   4       15.92       13.42      6.38 o 
   0 -16   4       11.28       13.71      5.86 o 
   1 -16   4       39.33       52.94      8.27 o 
   2 -16   4       13.86       13.84      8.02 o 
  -4 -15   4       50.70       61.74      8.72 o 
  -3 -15   4       16.31       26.76      8.10 o 
  -2 -15   4       29.02       20.17      5.88 o 
  -1 -15   4      107.80      152.22     11.55 o 
   0 -15   4       36.62       40.51     13.75 o 
   1 -15   4       29.27       29.00      7.08 o 
   2 -15   4      121.03      140.23     12.81 o 
   3 -15   4      179.51      183.67     16.65 o 
   4 -15   4      120.85      145.72     12.93 o 
  -6 -14   4       80.72       83.72     20.46 o 
  -5 -14   4       31.51       46.66     13.13 o 
  -4 -14   4       50.21       52.90      7.81 o 
  -3 -14   4      156.56      151.24     12.44 o 
  -2 -14   4       29.78       30.29      7.64 o 
  -1 -14   4       68.44       77.17      6.77 o 
   0 -14   4      310.39      347.23     18.74 o 
   1 -14   4      447.06      462.38     19.56 o 
   2 -14   4      239.65      215.79     13.91 o 
   3 -14   4       58.49       49.56      8.04 o 
   4 -14   4       49.04       46.31      9.65 o 
   5 -14   4        0.94        0.90      7.12 o 
   6 -14   4       12.89       18.26      5.32 o 
  -7 -13   4       43.13       37.90      7.39 o 
  -6 -13   4       68.96       62.78      9.12 o 
  -5 -13   4      171.58      179.03     12.51 o 
  -4 -13   4       25.00       19.89      5.58 o 
  -3 -13   4      111.41      113.18     23.28 o 
  -2 -13   4      457.51      493.69     19.86 o 
  -1 -13   4      483.65      482.18     15.27 o 
   0 -13   4      290.83      294.40     20.98 o 
   1 -13   4      157.70      160.15      8.83 o 
   2 -13   4       10.22       10.25      3.87 o 
   3 -13   4       30.00       39.55      5.29 o 
   4 -13   4       91.35       81.02      7.25 o 
   5 -13   4       37.31       50.73      6.85 o 
   6 -13   4       15.81        9.45      4.64 o 
   7 -13   4        0.06       -3.96      4.00 o 
  -8 -12   4       60.32       64.20     11.78 o 
  -7 -12   4       54.04       72.13      9.02 o 
  -6 -12   4        2.86       -3.68      9.37 o 
  -5 -12   4       83.11      113.53      9.85 o 
  -4 -12   4      320.11      327.50     15.83 o 
  -3 -12   4      433.45      472.19     14.79 o 
  -2 -12   4       16.87       17.80      3.51 o 
  -1 -12   4        0.53        2.41      2.38 o 
   0 -12   4       41.02       36.11      4.66 o 
   1 -12   4      128.96      116.34      7.18 o 
   2 -12   4      241.67      258.86     10.39 o 
   3 -12   4       94.83      101.32      7.19 o 
   4 -12   4       18.64       10.68      3.60 o 
   5 -12   4        2.27       -5.28      3.52 o 
   6 -12   4        4.41        8.03      4.32 o 
   7 -12   4        8.42       18.56      4.91 o 
   8 -12   4       27.16       32.57      6.41 o 
  -9 -11   4        8.01       23.55      5.64 o 
  -8 -11   4       34.55       36.68      6.59 o 
  -7 -11   4      202.89      223.14     13.84 o 
  -6 -11   4      269.97      302.00     14.90 o 
  -5 -11   4       88.70       90.99      6.93 o 
  -4 -11   4      166.31      154.45      9.40 o 
  -3 -11   4      359.92      316.57     10.91 o 
  -2 -11   4      429.38      415.03     12.83 o 
  -1 -11   4      570.56      545.62     25.19 o 
   0 -11   4      728.19      727.75     16.35 o 
   1 -11   4      600.42      592.11     17.75 o 
   2 -11   4        0.39        0.63      3.83 o 
   3 -11   4       22.35       31.21      4.37 o 
   4 -11   4       82.24       92.70      7.19 o 
   5 -11   4       30.72       29.86      4.93 o 
   6 -11   4       70.55       80.36      7.44 o 
   7 -11   4       93.30      119.38      9.24 o 
   8 -11   4       77.72       73.84      8.01 o 
   9 -11   4       32.24       32.30      7.07 o 
 -10 -10   4       74.25       94.68     16.28 o 
  -9 -10   4      172.73      178.92     13.03 o 
  -8 -10   4      173.96      161.12      9.57 o 
  -7 -10   4        0.97        1.97      3.75 o 
  -6 -10   4      573.54      567.29     20.59 o 
  -5 -10   4     1180.26     1133.90     27.30 o 
  -4 -10   4     1128.48     1063.56     34.59 o 
  -3 -10   4     1597.50     1509.89     29.05 o 
  -2 -10   4     1264.09     1251.15     24.71 o 
  -1 -10   4      722.08      710.15     15.57 o 
   0 -10   4       16.00       13.42      2.46 o 
   1 -10   4        1.24        4.92      2.16 o 
   2 -10   4       44.30       39.67      4.45 o 
   3 -10   4      455.66      404.62     16.16 o 
   4 -10   4      275.27      257.18     10.29 o 
   5 -10   4      296.53      265.32     10.91 o 
   6 -10   4       96.91      112.19      8.19 o 
   7 -10   4       96.08       90.34      8.22 o 
   8 -10   4        6.79        3.39      4.25 o 
   9 -10   4        9.01       22.26      5.54 o 
 -10  -9   4      109.48      106.88      8.97 o 
  -9  -9   4       10.05       12.85      4.44 o 
  -8  -9   4      461.88      432.79     27.94 o 
  -7  -9   4     1683.92     1684.79     38.51 o 
  -6  -9   4     2213.75     2206.05     57.91 o 
  -5  -9   4     1668.40     1641.63     36.44 o 
  -4  -9   4      675.84      684.34     19.04 o 
  -3  -9   4      742.99      746.56     16.00 o 
  -2  -9   4      175.50      204.29     10.23 o 
  -1  -9   4       39.38       34.66      4.68 o 
   0  -9   4      238.86      233.02      6.94 o 
   1  -9   4     1547.88     1494.51     28.24 o 
   2  -9   4      282.37      206.87     11.62 o 
   3  -9   4      257.02      273.48      9.94 o 
   4  -9   4      186.05      183.46     10.32 o 
   5  -9   4      133.14      112.72      9.24 o 
   6  -9   4        0.24       -1.83      3.56 o 
   7  -9   4      143.87      169.50     12.95 o 
   8  -9   4      127.27      142.68     11.89 o 
   9  -9   4       42.75       41.82     13.02 o 
  10  -9   4        5.42        8.49      4.43 o 
 -11  -8   4       21.94       21.65      5.17 o 
 -10  -8   4      283.88      280.75     12.59 o 
  -9  -8   4      811.79      762.85     33.51 o 
  -8  -8   4     1236.54     1251.06     30.51 o 
  -7  -8   4      777.36      752.12     20.34 o 
  -6  -8   4      659.79      639.38     17.55 o 
  -5  -8   4      394.94      405.56     14.01 o 
  -4  -8   4      188.05      191.50      6.21 o 
  -3  -8   4      161.00      143.76      7.39 o 
  -2  -8   4      558.77      494.25     11.23 o 
  -1  -8   4     1057.35     1062.96     20.61 o 
   0  -8   4      289.74      368.85      9.02 o 
   1  -8   4      317.34      332.82      8.44 o 
   2  -8   4      330.64      357.13      9.10 o 
   3  -8   4       29.81       38.54      4.42 o 
   4  -8   4      417.87      445.56     13.77 o 
   5  -8   4      988.17      944.60     64.09 o 
   6  -8   4      235.27      250.77     11.29 o 
   7  -8   4      158.37      134.40      8.82 o 
   8  -8   4       43.85       46.34      6.29 o 
   9  -8   4        0.53        8.81      4.28 o 
  10  -8   4        3.45        7.80      4.37 o 
 -11  -7   4      209.96      223.42     12.13 o 
 -10  -7   4      524.44      546.55     18.01 o 
  -9  -7   4      339.49      308.02     12.12 o 
  -8  -7   4      212.29      186.71     21.64 o 
  -7  -7   4        0.47        6.74      3.01 o 
  -6  -7   4        0.29        3.90      2.93 o 
  -5  -7   4      132.91      132.69     12.86 o 
  -4  -7   4      885.75      907.68     18.05 o 
  -3  -7   4      345.96      417.88      9.73 o 
  -2  -7   4      718.45      764.47     15.38 o 
  -1  -7   4      212.93      240.28      6.56 o 
   0  -7   4        0.88       -1.01      1.16 o 
   1  -7   4      606.84      616.34     12.90 o 
   2  -7   4     1200.22     1164.45     22.12 o 
   3  -7   4     2674.10     2737.27     47.95 o 
   4  -7   4     1242.82     1229.58     28.68 o 
   5  -7   4      169.76      123.95      7.89 o 
   6  -7   4       51.84       42.40      5.39 o 
   7  -7   4        0.66       -0.82      3.00 o 
   8  -7   4       29.27       26.68      5.15 o 
   9  -7   4       55.15       67.37      7.47 o 
  10  -7   4       49.70       50.98      6.90 o 
 -12  -6   4       87.70      103.94      8.87 o 
 -11  -6   4       26.73       22.23      5.38 o 
 -10  -6   4        3.26        7.00      4.07 o 
  -9  -6   4        6.33        7.23      3.49 o 
  -8  -6   4       24.74       20.51      4.02 o 
  -7  -6   4       53.58       58.94      5.31 o 
  -6  -6   4     1670.44     1655.89     36.10 o 
  -5  -6   4      709.80      611.56     15.76 o 
  -4  -6   4       80.22      123.40     17.65 o 
  -3  -6   4       40.80       54.05      2.94 o 
  -2  -6   4        6.98        3.67      1.19 o 
  -1  -6   4      552.51      457.29      9.91 o 
   0  -6   4     6726.48     7138.32    118.79 o 
   1  -6   4     5430.25     5923.63     99.18 o 
   2  -6   4     2108.06     2128.00     37.51 o 
   3  -6   4      281.84      278.98      7.09 o 
   4  -6   4       10.69       11.65      3.14 o 
   5  -6   4      135.45      101.87     13.00 o 
   6  -6   4       77.60       70.90      5.99 o 
   7  -6   4      191.56      196.81      9.51 o 
   8  -6   4      123.40      110.12      8.12 o 
   9  -6   4       42.80       44.75      6.00 o 
  10  -6   4        6.74        5.55      4.12 o 
 -12  -5   4       14.01       21.75      5.04 o 
 -11  -5   4       20.20       27.78      6.88 o 
 -10  -5   4      112.00      141.47      8.85 o 
  -9  -5   4      247.30      235.46      9.97 o 
  -8  -5   4      832.17      775.51     20.43 o 
  -7  -5   4      154.68      153.01      7.27 o 
  -6  -5   4      116.17      113.22      6.11 o 
  -5  -5   4       42.61       41.25      3.72 o 
  -4  -5   4      300.58      214.41      7.80 o 
  -3  -5   4     1570.58     1545.80     27.70 o 
  -2  -5   4     9643.69    11179.50    211.05 o 
  -1  -5   4     6953.41     7276.55    120.78 o 
   0  -5   4     1529.28     1581.01     35.67 o 
   1  -5   4       81.03       54.03      2.81 o 
   2  -5   4      229.48      205.98      5.60 o 
   3  -5   4      594.03      512.22     12.49 o 
   4  -5   4      645.82      608.45     12.73 o 
   5  -5   4      407.37      390.84     18.08 o 
   6  -5   4      199.38      180.58      9.14 o 
   7  -5   4      116.21      129.91      7.90 o 
   8  -5   4        1.38       -0.38      3.53 o 
   9  -5   4        1.76        8.34      4.16 o 
  10  -5   4       15.47       22.56      5.48 o 
  11  -5   4       26.64       26.98     12.93 o 
 -12  -4   4       64.48       71.94      7.56 o 
 -11  -4   4      100.06      107.73      8.39 o 
 -10  -4   4      104.63      108.02      9.24 o 
  -9  -4   4      221.71      205.99      9.32 o 
  -8  -4   4       15.89       14.30      3.68 o 
  -7  -4   4       32.38       26.23      3.71 o 
  -6  -4   4      721.99      617.03     15.81 o 
  -5  -4   4     2396.96     2443.83     49.48 o 
  -4  -4   4     7756.57     8469.65    140.52 o 
  -3  -4   4     2170.59     2387.77     41.15 o 
  -2  -4   4      403.86      475.40     10.03 o 
  -1  -4   4       10.14       29.22      1.90 o 
   0  -4   4     6036.12     6124.01    101.83 o 
   1  -4   4     3169.94     3171.61     53.80 o 
   2  -4   4     2321.18     2499.88     43.07 o 
   3  -4   4      954.31      967.64     18.39 o 
   4  -4   4      242.20      252.79      6.74 o 
   5  -4   4      151.08      142.75      6.40 o 
   6  -4   4       44.22       54.24      5.32 o 
   7  -4   4      139.85      154.20     11.01 o 
   8  -4   4       26.91       45.03      8.53 o 
   9  -4   4      175.47      159.80      9.61 o 
  10  -4   4      130.85      123.06     14.77 o 
  11  -4   4       67.19       65.65     10.02 o 
 -12  -3   4       29.44       43.86      7.77 o 
 -11  -3   4        8.19        8.50      4.25 o 
 -10  -3   4       30.27       35.28      5.20 o 
  -9  -3   4      201.15      169.29      8.61 o 
  -8  -3   4      823.31      762.11     23.66 o 
  -7  -3   4     1095.38     1076.12     24.93 o 
  -6  -3   4     2031.88     2079.97     43.12 o 
  -5  -3   4     1508.67     1743.89     36.19 o 
  -4  -3   4        0.35        3.07      1.30 o 
  -3  -3   4     1495.58     1422.93     25.17 o 
  -2  -3   4    12528.34    13891.25    228.08 o 
  -1  -3   4     8389.21     8795.72    144.98 o 
   0  -3   4     4283.47     4620.62     77.05 o 
   1  -3   4     2106.98     2235.80     38.45 o 
   2  -3   4      636.04      637.37     12.59 o 
   3  -3   4       65.96       55.81      2.96 o 
   4  -3   4        9.09       10.07      1.74 o 
   5  -3   4      493.69      474.41     11.40 o 
   6  -3   4      417.28      369.46     12.05 o 
   7  -3   4      715.28      701.75     24.00 o 
   8  -3   4      359.21      347.60     12.80 o 
   9  -3   4       99.22       82.79      7.33 o 
  10  -3   4        5.12       -1.24      5.58 o 
  11  -3   4        4.50       27.46      8.04 o 
 -13  -2   4        2.43       -5.67      9.12 o 
 -12  -2   4       19.49       29.32     11.00 o 
 -11  -2   4      188.43      223.30     10.75 o 
 -10  -2   4      319.28      318.65     15.59 o 
  -9  -2   4      827.11      795.17     20.79 o 
  -8  -2   4      792.18      702.94     18.36 o 
  -7  -2   4      133.01      109.81      5.94 o 
  -6  -2   4      206.20      192.32      7.15 o 
  -5  -2   4     3513.70     3452.78     58.87 o 
  -4  -2   4     9149.41     9800.66    161.81 o 
  -3  -2   4    10290.09    10700.93    176.25 o 
  -2  -2   4     6876.52     7383.91    139.62 o 
  -1  -2   4      449.44      493.90      9.43 o 
   0  -2   4     1542.45     1888.47     32.37 o 
   1  -2   4      229.01      275.98     12.03 o 
   2  -2   4       29.23       22.71      1.96 o 
   3  -2   4     1105.89     1087.87     20.32 o 
   4  -2   4     1423.85     1386.07     25.69 o 
   5  -2   4     1271.31     1270.97     24.32 o 
   6  -2   4      406.58      373.11     13.03 o 
   7  -2   4       13.90        6.87      3.52 o 
   8  -2   4        0.30       -0.71      2.95 o 
   9  -2   4       47.69       56.97      8.39 o 
  10  -2   4       67.47       84.10     10.43 o 
  11  -2   4       62.87       70.62     10.32 o 
 -13  -1   4       86.68       98.28     11.20 o 
 -12  -1   4      232.13      268.91     16.81 o 
 -11  -1   4      268.68      259.46     14.82 o 
 -10  -1   4       42.36       40.03      4.92 o 
  -9  -1   4       12.99        5.88      3.00 o 
  -8  -1   4      222.55      256.11      9.43 o 
  -7  -1   4     2178.09     2124.52     38.00 o 
  -6  -1   4     4874.11     4972.31     84.00 o 
  -5  -1   4     3767.90     3862.99     65.51 o 
  -4  -1   4     2187.99     2373.18     40.82 o 
  -3  -1   4     1602.71     1473.94     25.84 o 
  -2  -1   4      720.71      865.45     15.67 o 
  -1  -1   4        1.19       15.67      1.82 o 
   0  -1   4       99.37       58.84      2.37 o 
   1  -1   4      999.84     1130.74     20.23 o 
   2  -1   4     3331.58     3434.24     58.21 o 
   3  -1   4      818.87      785.97     15.38 o 
   4  -1   4      112.63      137.70      4.90 o 
   5  -1   4        1.97        2.71      2.04 o 
   6  -1   4      440.64      408.80     11.57 o 
   7  -1   4      847.55      860.74     18.59 o 
   8  -1   4      369.96      383.62     13.30 o 
   9  -1   4      107.92      123.04     10.82 o 
  10  -1   4       18.29        6.51      7.90 o 
  11  -1   4        4.81       16.94      6.54 o 
 -13   0   4       41.89       61.38     23.44 o 
 -12   0   4        9.17        9.13      5.60 o 
 -11   0   4       40.24       26.77      6.72 o 
 -10   0   4      257.67      239.40     22.95 o 
  -9   0   4      793.15      780.26     37.03 o 
  -8   0   4     1345.51     1252.95     42.93 o 
  -7   0   4     1063.75     1039.40     20.33 o 
  -6   0   4      612.10      576.67     13.12 o 
  -5   0   4       10.64       25.09      2.45 o 
  -4   0   4       77.77       89.01      3.29 o 
  -3   0   4      125.32       73.39      3.72 o 
  -2   0   4     2080.00     2164.89     36.92 o 
  -1   0   4        5.78       12.21      1.07 o 
   0   0   4     2066.21     2331.84     39.55 o 
   1   0   4     1776.19     2138.94     36.65 o 
   2   0   4      634.47      628.34     12.46 o 
   3   0   4     1418.40     1416.54     25.84 o 
   4   0   4     2793.72     2676.60     46.89 o 
   5   0   4     2527.71     2586.93     45.93 o 
   6   0   4     2029.80     1958.10     36.25 o 
   7   0   4      304.57      343.16     13.40 o 
   8   0   4       10.26       11.34      3.03 o 
   9   0   4       12.92       13.81      5.95 o 
  10   0   4       23.84       28.76      7.73 o 
  11   0   4       32.66       30.88      7.55 o 
 -13   1   4       25.94       24.73      6.02 o 
 -12   1   4       92.61       96.47     10.43 o 
 -11   1   4      221.62      201.42     17.39 o 
 -10   1   4      305.01      317.86     16.28 o 
  -9   1   4       16.03       26.05      3.94 o 
  -8   1   4        7.05        3.66      2.10 o 
  -7   1   4       21.79       31.11      4.36 o 
  -6   1   4      187.18      234.76      6.52 o 
  -5   1   4      108.67       70.05      3.29 o 
  -4   1   4      581.34      602.60     12.03 o 
  -3   1   4     1806.63     1839.08     31.96 o 
  -2   1   4     2733.16     2776.75     46.99 o 
  -1   1   4       24.25       29.92      1.75 o 
   0   1   4     8256.00     7974.63    131.63 o 
   1   1   4     4361.61     4437.26     74.31 o 
   2   1   4     6465.05     6640.93    110.59 o 
   3   1   4     6131.09     6415.24    107.39 o 
   4   1   4     5693.06     5874.43     99.05 o 
   5   1   4     1525.64     1542.90     28.98 o 
   6   1   4        0.10       -0.46      2.22 o 
   7   1   4      121.33      122.70      8.79 o 
   8   1   4      126.39      129.44      7.66 o 
   9   1   4       74.72       61.35      8.39 o 
  10   1   4       67.36       77.72     13.83 o 
  11   1   4       42.09       46.36      8.65 o 
 -13   2   4       31.29       31.92      6.96 o 
 -12   2   4       30.44       38.06      9.12 o 
 -11   2   4        3.04        6.21      4.79 o 
 -10   2   4       52.16       36.56      6.22 o 
  -9   2   4      297.68      319.64     14.72 o 
  -8   2   4      106.09       96.85      4.80 o 
  -7   2   4      499.33      487.97     11.70 o 
  -6   2   4     1192.25     1170.37     22.22 o 
  -5   2   4     1650.00     1531.23     27.78 o 
  -4   2   4      560.19      637.40     12.80 o 
  -3   2   4      127.51      119.09      3.81 o 
  -2   2   4     4149.95     4730.61     78.98 o 
  -1   2   4    11635.10    12453.54    204.89 o 
   0   2   4     7774.62     7651.53    126.63 o 
   1   2   4     7473.07     8254.07    136.68 o 
   2   2   4     8413.91     9488.34    157.14 o 
   3   2   4     1637.07     1678.32     30.32 o 
   4   2   4       19.32       19.04      3.60 o 
   5   2   4       13.57        9.04      2.23 o 
   6   2   4      462.72      421.85     17.47 o 
   7   2   4      238.00      249.14      8.21 o 
   8   2   4       89.10       81.29     10.04 o 
   9   2   4       73.87       82.99      7.20 o 
  10   2   4       11.68        6.12      6.14 o 
 -13   3   4        2.38       10.58      5.34 o 
 -12   3   4       18.09       11.25     13.01 o 
 -11   3   4      126.97      130.13     15.34 o 
 -10   3   4      248.51      265.26     14.93 o 
  -9   3   4      430.01      404.44     13.15 o 
  -8   3   4      167.94      140.57      5.76 o 
  -7   3   4      898.04      879.44     18.04 o 
  -6   3   4      754.63      771.25     15.83 o 
  -5   3   4      423.85      404.92      9.45 o 
  -4   3   4     3791.16     3751.98     63.81 o 
  -3   3   4     8716.49     9466.71    156.69 o 
  -2   3   4     6560.64     6960.19    115.65 o 
  -1   3   4     3413.92     3500.46     59.11 o 
   0   3   4     1961.24     2082.63     36.03 o 
   1   3   4     2953.88     3682.20     62.41 o 
   2   3   4       32.82       17.22      1.90 o 
   3   3   4      194.32      168.77      6.29 o 
   4   3   4      408.07      421.72     10.22 o 
   5   3   4      875.67      855.85     25.39 o 
   6   3   4      100.97      111.29      5.56 o 
   7   3   4       26.13       35.01      4.74 o 
   8   3   4        3.11        0.88      3.45 o 
   9   3   4        8.45       12.26      4.79 o 
  10   3   4       31.21       50.02      9.94 o 
 -12   4   4       69.64       77.55     13.13 o 
 -11   4   4      115.04      124.35     12.60 o 
 -10   4   4      120.08      114.94     10.26 o 
  -9   4   4      183.58      191.08      9.07 o 
  -8   4   4       98.23      116.89      7.01 o 
  -7   4   4      377.24      349.01      9.18 o 
  -6   4   4     1976.75     1974.25     35.76 o 
  -5   4   4     3445.91     3567.33     61.44 o 
  -4   4   4     1491.97     1568.00     41.64 o 
  -3   4   4     1033.37     1122.21     20.93 o 
  -2   4   4      614.98      680.32     13.42 o 
  -1   4   4      160.51      153.73      5.72 o 
   0   4   4       26.26       11.30      4.90 o 
   1   4   4     1372.83     1188.73     21.88 o 
   2   4   4      707.38      756.42     15.09 o 
   3   4   4      239.47      281.86      7.53 o 
   4   4   4      234.11      219.97      6.78 o 
   5   4   4       23.58       26.17      3.83 o 
   6   4   4       44.76       54.59      8.48 o 
   7   4   4       89.68       93.29      7.03 o 
   8   4   4      277.82      299.99     11.92 o 
   9   4   4      200.87      189.00     10.42 o 
  10   4   4       69.98       71.00     21.93 o 
 -12   5   4       36.79       49.97      7.61 o 
 -11   5   4       21.16       30.31      6.48 o 
 -10   5   4        0.07       -3.83      3.14 o 
  -9   5   4      340.35      335.47     12.27 o 
  -8   5   4      559.67      571.89     16.59 o 
  -7   5   4      505.26      512.69     18.14 o 
  -6   5   4      901.64      900.67     18.37 o 
  -5   5   4      226.68      238.98      7.04 o 
  -4   5   4       15.85       24.76      2.51 o 
  -3   5   4     1413.56     1528.17     27.81 o 
  -2   5   4      890.14      861.40     16.60 o 
  -1   5   4     1211.32     1080.11     23.91 o 
   0   5   4     1472.32     1470.53     31.37 o 
   1   5   4      231.52      311.68      9.44 o 
   2   5   4        0.23       12.58      5.17 o 
   3   5   4        6.75       19.64      3.18 o 
   4   5   4      124.30      111.38      9.11 o 
   5   5   4      598.37      551.45     13.20 o 
   6   5   4      824.45      776.98     20.50 o 
   7   5   4      661.87      661.39     23.40 o 
   8   5   4      171.46      166.17     21.03 o 
   9   5   4       16.01       11.04      5.65 o 
  10   5   4        4.59        4.35      5.28 o 
 -12   6   4        9.61       17.66      5.86 o 
 -11   6   4       61.18       54.70     18.53 o 
 -10   6   4      204.36      190.56     10.29 o 
  -9   6   4      213.45      260.34     15.85 o 
  -8   6   4      136.63      126.53      7.75 o 
  -7   6   4       61.26       66.69      7.73 o 
  -6   6   4      222.56      231.20      9.44 o 
  -5   6   4     1065.82      960.80     20.23 o 
  -4   6   4      970.60     1037.88     20.31 o 
  -3   6   4     2218.24     2288.10     40.49 o 
  -2   6   4     1435.87     1510.66     40.09 o 
  -1   6   4        3.50        9.70      4.43 o 
   0   6   4       14.89        9.86      3.29 o 
   1   6   4      187.58      154.39      6.50 o 
   2   6   4      159.26      127.88      6.29 o 
   3   6   4      613.01      545.09     14.94 o 
   4   6   4     1823.10     1756.14     38.50 o 
   5   6   4      925.93      901.64     22.68 o 
   6   6   4      229.37      223.32     12.17 o 
   7   6   4        8.30        5.47      5.09 o 
   8   6   4      145.05      158.87     12.26 o 
   9   6   4      147.72      167.90     13.50 o 
 -12   7   4       64.72       87.34     18.86 o 
 -11   7   4       33.14       35.07      5.88 o 
 -10   7   4        2.26        2.87      3.94 o 
  -9   7   4       34.26       32.22      6.10 o 
  -8   7   4      207.64      232.32     10.10 o 
  -7   7   4      569.48      478.64     14.75 o 
  -6   7   4      850.10      773.02     20.04 o 
  -5   7   4     1124.40     1117.98     32.01 o 
  -4   7   4     1037.14      977.67     19.55 o 
  -3   7   4      102.89      112.90      4.74 o 
  -2   7   4      557.88      514.40     26.22 o 
  -1   7   4       99.51       91.27      5.59 o 
   0   7   4      285.99      296.02      9.87 o 
   1   7   4      851.83      821.79     20.35 o 
   2   7   4     1354.50     1292.66     29.55 o 
   3   7   4     1078.84     1066.85     25.58 o 
   4   7   4      131.93      150.98      7.64 o 
   5   7   4       86.26       81.96      6.34 o 
   6   7   4      601.93      548.07     24.96 o 
   7   7   4      539.73      507.59     30.56 o 
   8   7   4      220.42      243.65     15.22 o 
   9   7   4       48.02       56.53      8.94 o 
 -11   8   4       10.48       13.73      4.77 o 
 -10   8   4       97.79      109.37      9.42 o 
  -9   8   4      166.77      154.52      9.46 o 
  -8   8   4      349.45      314.14     12.07 o 
  -7   8   4      198.34      172.14      8.72 o 
  -6   8   4       45.78       68.29      7.77 o 
  -5   8   4       12.92       11.45      3.12 o 
  -4   8   4      245.14      252.52     11.41 o 
  -3   8   4      645.92      660.53     28.28 o 
  -2   8   4      254.68      278.18     30.81 o 
  -1   8   4      573.07      531.62     15.03 o 
   0   8   4     1074.62      995.07     32.70 o 
   1   8   4      453.81      454.01     13.71 o 
   2   8   4       24.64       25.45      4.14 o 
   3   8   4      562.34      502.31     15.09 o 
   4   8   4     1500.54     1467.61     34.10 o 
   5   8   4      805.39      819.19     30.93 o 
   6   8   4      370.95      375.39     17.32 o 
   7   8   4      167.38      160.65     12.67 o 
   8   8   4       50.47       43.05      7.74 o 
 -11   9   4       28.88       31.61      5.53 o 
 -10   9   4       16.68       22.80      5.54 o 
  -9   9   4       53.03       64.70     10.00 o 
  -8   9   4        9.82       16.81      5.88 o 
  -7   9   4       30.77       32.76      6.68 o 
  -6   9   4      167.24      172.49     14.16 o 
  -5   9   4      342.15      331.04     22.38 o 
  -4   9   4      427.28      383.96     12.48 o 
  -3   9   4      258.20      261.56     10.21 o 
  -2   9   4      419.71      410.28     15.90 o 
  -1   9   4      176.02      161.94      8.00 o 
   0   9   4       79.02       97.29      6.72 o 
   1   9   4      987.65      949.30     23.92 o 
   2   9   4     1847.16     1771.06     39.81 o 
   3   9   4     1045.22     1049.71     26.36 o 
   4   9   4      295.51      301.96     21.88 o 
   5   9   4      146.24      150.49     11.72 o 
   6   9   4       76.86       65.29      8.84 o 
   7   9   4       10.88       24.27      6.42 o 
 -10  10   4        1.32       -4.02      4.45 o 
  -9  10   4       17.75       16.36      6.33 o 
  -8  10   4       83.63       78.85     10.07 o 
  -7  10   4      181.83      198.84     18.49 o 
  -6  10   4      135.92      122.36     10.86 o 
  -5  10   4      202.95      220.26     12.88 o 
  -4  10   4      151.09      160.10      8.37 o 
  -3  10   4       29.49       24.36      4.62 o 
  -2  10   4      126.94      146.26      8.18 o 
  -1  10   4     1381.47     1370.78     32.37 o 
   0  10   4     1327.49     1246.87     30.14 o 
   1  10   4      445.07      413.07     14.09 o 
   2  10   4      148.88      168.12      9.24 o 
   3  10   4       43.39       53.84      6.71 o 
   4  10   4       52.40       42.76      7.68 o 
   5  10   4        9.42        7.70      5.59 o 
   6  10   4        6.47        3.79      4.83 o 
   7  10   4       23.43       18.75      6.28 o 
  -9  11   4       60.39       65.81      9.72 o 
  -8  11   4       68.18       79.50     10.29 o 
  -7  11   4       48.59       34.63      7.41 o 
  -6  11   4       21.17       12.61      5.87 o 
  -5  11   4        0.99       -0.24      7.45 o 
  -4  11   4      143.50      128.12     10.76 o 
  -3  11   4      754.02      721.89     20.35 o 
  -2  11   4      710.10      707.29     20.15 o 
  -1  11   4       40.02       41.36      5.52 o 
   0  11   4        5.20        5.48      3.75 o 
   1  11   4        0.33        3.64      5.20 o 
   2  11   4        7.19        9.22      3.82 o 
   3  11   4       18.85       28.52      4.98 o 
   4  11   4       34.75       28.34      7.17 o 
   5  11   4        3.78       -5.91      5.32 o 
   6  11   4        1.71        4.91      4.93 o 
  -8  12   4        0.42       -2.12      7.81 o 
  -7  12   4        8.68        4.66     11.46 o 
  -6  12   4      115.54       97.50     11.13 o 
  -5  12   4      291.11      296.46     32.24 o 
  -4  12   4      128.86      135.05     11.80 o 
  -3  12   4        0.50        0.70      3.99 o 
  -2  12   4       46.41       44.13      5.79 o 
  -1  12   4       74.90       77.82      7.19 o 
   0  12   4       48.67       55.81      6.53 o 
   1  12   4      109.28      112.10     14.16 o 
   2  12   4      100.53       97.83      8.19 o 
   3  12   4       21.79       25.26      6.88 o 
   4  12   4        1.00        3.33      5.35 o 
  -7  13   4       80.37       86.01     10.99 o 
  -6  13   4       25.22       27.73      7.80 o 
  -5  13   4       25.76       39.85      8.30 o 
  -4  13   4      106.17      144.07     13.58 o 
  -3  13   4       91.23      111.55     10.88 o 
  -2  13   4      110.65      112.19      8.64 o 
  -1  13   4      189.23      189.09     10.71 o 
   0  13   4      186.66      201.21     11.00 o 
   1  13   4       51.86       53.87      7.03 o 
   2  13   4        6.38        2.88      4.05 o 
   3  13   4       56.60       60.74     10.47 o 
  -5  14   4       69.15       79.64     10.03 o 
  -4  14   4       92.84      104.75     11.06 o 
  -3  14   4      140.48      163.84     19.43 o 
  -2  14   4      172.29      155.73     13.21 o 
  -1  14   4       93.92       81.14      7.97 o 
   0  14   4        1.47        7.21      8.19 o 
   1  14   4       43.51       48.21      6.27 o 
  -2 -16   5       30.67       38.13      9.08 o 
  -1 -16   5       31.57       31.54      6.74 o 
   0 -16   5       26.34       29.19      6.59 o 
   1 -16   5        5.00        6.81      5.13 o 
   2 -16   5       51.17       51.06      8.30 o 
  -5 -15   5       41.65       24.31      9.86 o 
  -4 -15   5       66.98       76.56      9.28 o 
  -3 -15   5       35.83       33.20      6.82 o 
  -2 -15   5       13.70       10.00      5.29 o 
  -1 -15   5       38.55       44.59      9.49 o 
   0 -15   5       93.65       94.65      9.84 o 
   1 -15   5       25.70       33.57      6.97 o 
   2 -15   5       13.05       21.62      6.24 o 
   3 -15   5        0.37       -0.08      6.87 o 
   4 -15   5       13.77       19.86      7.73 o 
  -6 -14   5       57.09       56.10     20.66 o 
  -5 -14   5       13.77        5.07      4.56 o 
  -4 -14   5        6.72        1.47      4.66 o 
  -3 -14   5       93.32       95.52      9.36 o 
  -2 -14   5      124.94      133.59      8.39 o 
  -1 -14   5       18.95       30.99      4.67 o 
   0 -14   5       16.92       21.71      7.69 o 
   1 -14   5      125.59      140.42     11.56 o 
   2 -14   5      138.64      152.15     12.02 o 
   3 -14   5       65.35       61.85      6.77 o 
   4 -14   5       85.84       89.64     10.42 o 
   5 -14   5       45.43       68.50      8.92 o 
   6 -14   5       10.74       11.45      4.57 o 
  -7 -13   5        0.46        3.04     11.66 o 
  -6 -13   5       44.70       40.74      7.17 o 
  -5 -13   5      245.29      234.65     13.44 o 
  -4 -13   5      186.01      170.50     15.79 o 
  -3 -13   5        5.54       11.13      6.79 o 
  -2 -13   5      166.89      154.72      8.52 o 
  -1 -13   5      709.67      686.55     16.66 o 
   0 -13   5      650.48      648.63     18.73 o 
   1 -13   5      408.44      408.30     13.92 o 
   2 -13   5      225.65      233.73     12.30 o 
   3 -13   5       82.59       76.31      6.75 o 
   4 -13   5        2.68        2.75      3.14 o 
   5 -13   5        0.01       -2.69      3.21 o 
   6 -13   5        2.94       11.93      4.67 o 
   7 -13   5        1.08        0.40      4.05 o 
  -8 -12   5      114.38      137.01     11.98 o 
  -7 -12   5      268.65      263.90     26.55 o 
  -6 -12   5      207.98      214.14     13.33 o 
  -5 -12   5       16.40       27.08      7.20 o 
  -4 -12   5      289.39      312.08     14.17 o 
  -3 -12   5     1640.43     1546.26     43.18 o 
  -2 -12   5     1413.77     1390.09     69.59 o 
  -1 -12   5      850.34      877.99     29.90 o 
   0 -12   5      293.55      293.04      9.29 o 
   1 -12   5      148.41      148.20     11.63 o 
   2 -12   5       41.19       46.36      6.11 o 
   3 -12   5        0.08        0.63      3.02 o 
   4 -12   5       17.68       25.75      4.41 o 
   5 -12   5       52.16       51.70      6.15 o 
   6 -12   5       46.69       59.66     11.27 o 
   7 -12   5       22.64       19.19      5.33 o 
  -9 -11   5      207.62      244.35     17.14 o 
  -8 -11   5       86.40      102.12     14.20 o 
  -7 -11   5        0.23       -3.54      8.80 o 
  -6 -11   5      250.35      238.16     10.20 o 
  -5 -11   5     1436.95     1478.89     34.38 o 
  -4 -11   5     1437.57     1385.91     39.16 o 
  -3 -11   5      964.97      939.22     20.15 o 
  -2 -11   5      342.47      342.75     11.24 o 
  -1 -11   5      116.25      126.40      5.83 o 
   0 -11   5       56.66       71.08      4.58 o 
   1 -11   5       71.39       64.70      5.40 o 
   2 -11   5       37.78       46.46      5.00 o 
   3 -11   5      111.68      127.93      9.65 o 
   4 -11   5       44.85       39.43      5.02 o 
   5 -11   5       79.96       89.24      8.38 o 
   6 -11   5       21.84       17.77      4.82 o 
   7 -11   5        1.29        7.53      4.53 o 
   8 -11   5       15.81       21.06      5.89 o 
 -10 -10   5       21.56       26.80      6.93 o 
  -9 -10   5        2.94        3.22      3.42 o 
  -8 -10   5      224.08      238.10     10.93 o 
  -7 -10   5      684.46      677.49     19.50 o 
  -6 -10   5      694.55      679.20     21.21 o 
  -5 -10   5      492.96      501.26     23.91 o 
  -4 -10   5      220.11      178.88      8.03 o 
  -3 -10   5        0.96        2.37      1.96 o 
  -2 -10   5        0.21       -0.87      2.81 o 
  -1 -10   5       93.47       89.43      4.80 o 
   0 -10   5       39.84       47.79      3.80 o 
   1 -10   5      409.80      439.50     11.10 o 
   2 -10   5      482.97      486.50     14.51 o 
   3 -10   5       49.51       40.31      6.38 o 
   4 -10   5        3.32       -3.09      3.15 o 
   5 -10   5       70.18       48.32      5.76 o 
   6 -10   5       86.32       93.89      7.87 o 
   7 -10   5      152.15      153.41     11.96 o 
   8 -10   5       80.92       89.23      8.41 o 
   9 -10   5       29.64       31.46      5.54 o 
 -10  -9   5      150.52      141.25      9.79 o 
  -9  -9   5      240.65      251.11     19.09 o 
  -8  -9   5      189.44      168.02      9.42 o 
  -7  -9   5       19.37       21.54      6.11 o 
  -6  -9   5        5.90        8.80      2.88 o 
  -5  -9   5       10.37        9.00      2.97 o 
  -4  -9   5        1.67        0.17      1.76 o 
  -3  -9   5      153.71      131.44      5.41 o 
  -2  -9   5      725.28      683.50     14.90 o 
  -1  -9   5      894.00      926.93     18.90 o 
   0  -9   5      453.62      485.75     11.53 o 
   1  -9   5        8.45        7.66      2.18 o 
   2  -9   5        4.18        7.26      2.10 o 
   3  -9   5      173.50      146.93     11.39 o 
   4  -9   5      312.30      300.43     15.10 o 
   5  -9   5      550.01      530.05     20.76 o 
   6  -9   5      428.20      389.09     16.88 o 
   7  -9   5       17.30       13.11      4.43 o 
   8  -9   5        0.05       -3.10      3.40 o 
   9  -9   5        3.89       15.59      5.03 o 
 -11  -8   5       64.19       85.59      8.27 o 
 -10  -8   5        3.46        4.11      4.07 o 
  -9  -8   5        9.91       20.40      4.62 o 
  -8  -8   5       88.73      100.11      7.47 o 
  -7  -8   5       80.52       76.83      6.26 o 
  -6  -8   5      200.70      203.05     10.23 o 
  -5  -8   5      258.13      250.25     11.50 o 
  -4  -8   5      900.30      924.55     18.86 o 
  -3  -8   5     1025.87     1046.61     20.69 o 
  -2  -8   5      385.80      358.05      9.03 o 
  -1  -8   5      100.59       86.60      4.21 o 
   0  -8   5       21.52       10.24      2.08 o 
   1  -8   5      306.49      267.82      7.94 o 
   2  -8   5     2228.31     2028.40     36.71 o 
   3  -8   5     1084.05     1054.46     25.33 o 
   4  -8   5      349.37      342.47     11.88 o 
   5  -8   5        8.19       18.16      4.79 o 
   6  -8   5       36.30       42.97      5.62 o 
   7  -8   5       51.79       52.00      6.14 o 
   8  -8   5       45.58       58.68      7.18 o 
   9  -8   5       28.49       40.96      7.03 o 
  10  -8   5       10.67       14.76      8.88 o 
 -11  -7   5       24.33       18.46      6.22 o 
 -10  -7   5      194.02      206.70     10.90 o 
  -9  -7   5      175.76      175.76     12.69 o 
  -8  -7   5      271.33      282.24     11.03 o 
  -7  -7   5      225.73      207.32     12.67 o 
  -6  -7   5      410.89      438.05     13.84 o 
  -5  -7   5      943.16      943.63     22.44 o 
  -4  -7   5      109.76      107.91      4.64 o 
  -3  -7   5      101.07       81.12      4.65 o 
  -2  -7   5     1845.20     1808.84     32.61 o 
  -1  -7   5     1032.70      864.72     17.10 o 
   0  -7   5     1811.70     1852.72     33.32 o 
   1  -7   5     1523.05     1601.85     29.38 o 
   2  -7   5      215.98      178.53      5.77 o 
   3  -7   5      228.99      196.17      6.15 o 
   4  -7   5      416.51      461.34     21.40 o 
   5  -7   5      630.50      619.36     28.09 o 
   6  -7   5      362.49      336.32     12.29 o 
   7  -7   5       84.81      103.62      7.76 o 
   8  -7   5       50.24       53.94      6.36 o 
   9  -7   5        1.86       -4.77      3.47 o 
  10  -7   5        1.32       13.32      4.39 o 
 -12  -6   5      130.70      126.16      9.65 o 
 -11  -6   5      178.62      185.94     10.74 o 
 -10  -6   5       96.58       82.83      7.43 o 
  -9  -6   5      163.39      159.50      8.88 o 
  -8  -6   5      288.69      278.82     20.70 o 
  -7  -6   5      624.95      579.33     31.25 o 
  -6  -6   5      365.13      324.41     28.39 o 
  -5  -6   5      945.25      946.15     18.68 o 
  -4  -6   5     2123.09     2014.38     35.96 o 
  -3  -6   5     1286.58     1220.33     22.81 o 
  -2  -6   5     1738.86     1749.97     31.33 o 
  -1  -6   5     2366.10     2552.40     44.31 o 
   0  -6   5       11.92        2.51      1.62 o 
   1  -6   5     1741.70     1618.17     40.65 o 
   2  -6   5     2819.05     2841.80     49.43 o 
   3  -6   5     2227.63     2207.45     39.32 o 
   4  -6   5     1458.00     1543.44     45.89 o 
   5  -6   5      232.01      203.02      8.68 o 
   6  -6   5       57.27       58.56      5.69 o 
   7  -6   5       18.78       24.94      4.47 o 
   8  -6   5        0.91       -0.85      5.14 o 
   9  -6   5       22.95       32.09      5.71 o 
  10  -6   5       16.45       22.51      6.86 o 
 -12  -5   5       63.48       55.40      8.60 o 
 -11  -5   5      128.97      122.20      8.99 o 
 -10  -5   5       51.09       45.34      8.20 o 
  -9  -5   5       18.84       14.90      8.77 o 
  -8  -5   5      378.23      389.54     18.51 o 
  -7  -5   5     1068.18      994.53     23.96 o 
  -6  -5   5     2206.27     2275.55     47.34 o 
  -5  -5   5     3135.22     3284.61     56.52 o 
  -4  -5   5     1170.50     1209.31     22.51 o 
  -3  -5   5     1161.88     1387.55     25.26 o 
  -2  -5   5     1202.44     1228.89     22.50 o 
  -1  -5   5     3372.19     3308.26     56.40 o 
   0  -5   5     5075.18     5204.74     87.37 o 
   1  -5   5     4567.62     4685.80     79.07 o 
   2  -5   5     3140.51     3285.80     56.48 o 
   3  -5   5      990.96      980.67     19.08 o 
   4  -5   5      200.65      211.10      7.51 o 
   5  -5   5       14.72       10.42      3.17 o 
   6  -5   5        0.23       -2.38      3.16 o 
   7  -5   5       86.40       97.51      7.25 o 
   8  -5   5      107.67      113.62      8.22 o 
   9  -5   5       63.61       60.95      9.74 o 
  10  -5   5       20.40       15.60      8.13 o 
 -12  -4   5       11.82        8.56      7.07 o 
 -11  -4   5       10.91        5.16      4.17 o 
 -10  -4   5      203.80      212.96     10.46 o 
  -9  -4   5     1048.07     1024.75     25.56 o 
  -8  -4   5     1790.82     1661.10     36.93 o 
  -7  -4   5     2850.91     2898.42     59.36 o 
  -6  -4   5      306.31      335.76     13.26 o 
  -5  -4   5       90.43       85.15      3.53 o 
  -4  -4   5      556.19      626.51     12.70 o 
  -3  -4   5     2358.99     2250.95     39.07 o 
  -2  -4   5     4776.26     4847.96     81.18 o 
  -1  -4   5     7654.50     8486.74    140.41 o 
   0  -4   5     2373.67     2774.68     47.44 o 
   1  -4   5      466.34      504.93     10.56 o 
   2  -4   5      273.77      310.55      7.51 o 
   3  -4   5      129.41      129.71      4.64 o 
   4  -4   5       10.72       12.81      2.14 o 
   5  -4   5      284.50      284.56     15.02 o 
   6  -4   5      129.91      113.24      6.98 o 
   7  -4   5      105.56       92.44      6.96 o 
   8  -4   5      125.77       94.31      7.52 o 
   9  -4   5        0.44        5.90      6.89 o 
  10  -4   5       29.21       36.68      8.24 o 
 -13  -3   5       11.53       13.15      6.24 o 
 -12  -3   5      112.02      122.77      8.83 o 
 -11  -3   5      609.30      644.08     19.45 o 
 -10  -3   5      754.38      823.65     22.38 o 
  -9  -3   5      590.47      537.58     20.56 o 
  -8  -3   5      204.70      165.24      8.71 o 
  -7  -3   5      117.44      112.60      6.44 o 
  -6  -3   5      593.69      595.51     15.23 o 
  -5  -3   5     1813.66     1858.70     33.01 o 
  -4  -3   5     2983.55     3103.32     53.04 o 
  -3  -3   5     2445.51     2673.31     45.78 o 
  -2  -3   5        1.31       10.55      1.35 o 
  -1  -3   5      767.36      959.38     17.50 o 
   0  -3   5      334.45      444.76     13.58 o 
   1  -3   5       14.16       12.13      1.70 o 
   2  -3   5        2.64        8.52      2.03 o 
   3  -3   5      830.09      803.10     16.01 o 
   4  -3   5      790.53      803.93     16.46 o 
   5  -3   5      182.81      166.79      5.96 o 
   6  -3   5       16.05       15.42      6.53 o 
   7  -3   5      159.35      161.54      8.65 o 
   8  -3   5      294.71      290.43     11.83 o 
   9  -3   5      218.72      262.35     12.06 o 
  10  -3   5      115.32      108.43     18.98 o 
 -13  -2   5       76.83       86.95     10.16 o 
 -12  -2   5      204.67      207.50     14.51 o 
 -11  -2   5      121.77      150.78      9.18 o 
 -10  -2   5       20.63       19.07      4.37 o 
  -9  -2   5      161.48      153.40     13.59 o 
  -8  -2   5      736.86      627.04     16.86 o 
  -7  -2   5      588.25      531.23     14.39 o 
  -6  -2   5      578.24      541.73     13.05 o 
  -5  -2   5      228.65      272.84      6.86 o 
  -4  -2   5      453.67      466.95      9.85 o 
  -3  -2   5      551.76      550.80     11.01 o 
  -2  -2   5      120.36      215.54      6.89 o 
  -1  -2   5      480.03      381.21      9.73 o 
   0  -2   5      644.13      582.27     21.24 o 
   1  -2   5     1165.29     1052.54     19.30 o 
   2  -2   5     1505.08     1603.11     30.14 o 
   3  -2   5      251.76      283.69      7.37 o 
   4  -2   5      155.19      128.98      5.05 o 
   5  -2   5     1135.33     1070.08     21.35 o 
   6  -2   5     1129.55     1144.26     23.10 o 
   7  -2   5      552.66      504.31     30.00 o 
   8  -2   5      576.99      552.13     17.18 o 
   9  -2   5      145.55      137.69     11.78 o 
  10  -2   5       15.41       11.41      6.44 o 
 -13  -1   5        8.08       14.41      7.85 o 
 -12  -1   5       10.53       17.48      5.91 o 
 -11  -1   5      137.55      115.76     10.74 o 
 -10  -1   5      323.97      290.97     11.16 o 
  -9  -1   5       63.53       52.37      6.03 o 
  -8  -1   5      215.75      203.81      8.25 o 
  -7  -1   5        0.48        1.53      1.72 o 
  -6  -1   5      424.77      409.61      9.53 o 
  -5  -1   5     2162.55     1924.05     34.04 o 
  -4  -1   5     2019.67     2089.02     36.40 o 
  -3  -1   5      824.08      832.57     15.62 o 
  -2  -1   5     2750.76     2675.38     53.35 o 
  -1  -1   5     5461.70     5523.58    107.45 o 
   0  -1   5     2495.62     3097.24     52.41 o 
   1  -1   5      157.71      207.24      5.34 o 
   2  -1   5     2036.12     1863.98     32.95 o 
   3  -1   5     2936.17     2991.01     51.81 o 
   4  -1   5     3575.97     3612.87     62.45 o 
   5  -1   5     2090.17     2074.75     37.89 o 
   6  -1   5      631.02      620.15     17.96 o 
   7  -1   5      155.29      152.69      6.67 o 
   8  -1   5        4.35       -2.27      6.07 o 
   9  -1   5        9.50       18.56      6.35 o 
  10  -1   5       16.27       31.85      7.94 o 
 -13   0   5       36.00       23.94      6.53 o 
 -12   0   5       73.77       79.81      9.69 o 
 -11   0   5       28.68       15.84      5.69 o 
 -10   0   5       58.49       53.01      5.65 o 
  -9   0   5       48.57       38.61      4.59 o 
  -8   0   5      454.15      441.64     13.09 o 
  -7   0   5     2027.28     1998.87     36.24 o 
  -6   0   5     2717.90     2726.73     47.56 o 
  -5   0   5     2242.92     2133.09     37.58 o 
  -4   0   5     2431.74     2588.19     44.72 o 
  -3   0   5     2989.82     2973.22     50.60 o 
  -2   0   5     1641.49     1733.12     30.19 o 
  -1   0   5     1128.75     1310.16     23.20 o 
   0   0   5     2347.08     2081.59     35.86 o 
   1   0   5    10494.55    11288.61    186.18 o 
   2   0   5     4731.20     4655.35     78.52 o 
   3   0   5     1881.16     1967.11     35.11 o 
   4   0   5      329.51      310.30      8.34 o 
   5   0   5      180.36      175.71      6.38 o 
   6   0   5        0.49        0.09      2.61 o 
   7   0   5       92.12      112.83      5.90 o 
   8   0   5      132.09      129.76      8.01 o 
   9   0   5       43.18       37.80     19.35 o 
  10   0   5       41.68       39.48      9.82 o 
 -13   1   5        9.33       27.81      6.71 o 
 -12   1   5        1.13       -0.84     13.09 o 
 -11   1   5       24.66       17.19      5.56 o 
 -10   1   5      170.67      161.99     11.37 o 
  -9   1   5      745.24      713.30     18.86 o 
  -8   1   5     1663.28     1699.83     38.17 o 
  -7   1   5     2043.97     1972.43     35.85 o 
  -6   1   5     1515.18     1522.06     28.05 o 
  -5   1   5     2263.63     2325.48     40.84 o 
  -4   1   5      990.04     1172.06     21.61 o 
  -3   1   5       32.54       41.01      3.06 o 
  -2   1   5     3685.59     3923.76     66.05 o 
  -1   1   5    13543.98    14482.34    237.99 o 
   0   1   5     3961.86     4458.93     74.72 o 
   1   1   5      988.02     1103.13     20.35 o 
   2   1   5        4.67        5.41      1.59 o 
   3   1   5       17.89       13.78      2.18 o 
   4   1   5      415.90      377.43      9.52 o 
   5   1   5      648.22      608.47     13.90 o 
   6   1   5      235.78      216.17      7.45 o 
   7   1   5       99.28       83.71      5.26 o 
   8   1   5       13.28       16.13      4.10 o 
   9   1   5       24.09       25.92      6.57 o 
  10   1   5        0.11       -1.30      5.29 o 
 -13   2   5        6.74        4.99      4.57 o 
 -12   2   5       44.25       36.66      6.98 o 
 -11   2   5      183.73      170.48     12.50 o 
 -10   2   5      606.52      672.38     34.45 o 
  -9   2   5      775.16      719.46     18.97 o 
  -8   2   5      404.84      379.05     10.04 o 
  -7   2   5      416.52      388.16      9.86 o 
  -6   2   5      118.71       98.57      5.47 o 
  -5   2   5      304.69      314.66      7.88 o 
  -4   2   5     3553.34     3537.21     60.36 o 
  -3   2   5     5769.77     6465.20    107.84 o 
  -2   2   5     1318.54     1343.34     24.14 o 
  -1   2   5      332.74      370.89      9.66 o 
   0   2   5      305.24      260.47      6.31 o 
   1   2   5     1510.40     1411.08     25.55 o 
   2   2   5     1762.74     1714.87     30.85 o 
   3   2   5     2101.32     2066.55     37.01 o 
   4   2   5      281.07      273.21      7.77 o 
   5   2   5      331.51      313.47     10.22 o 
   6   2   5      129.87      116.86      5.72 o 
   7   2   5        0.02        3.68      2.68 o 
   8   2   5       19.69       24.98      4.77 o 
   9   2   5       48.61       54.85      8.59 o 
  10   2   5       67.63       85.89     10.44 o 
 -13   3   5       54.02       65.04     21.23 o 
 -12   3   5      116.40      133.24     12.12 o 
 -11   3   5      114.14      104.00     10.35 o 
 -10   3   5       89.89       85.70     10.64 o 
  -9   3   5        7.00       -0.18      2.79 o 
  -8   3   5        3.04       -0.80      2.80 o 
  -7   3   5      485.13      465.98     11.30 o 
  -6   3   5     3193.10     3328.61     57.83 o 
  -5   3   5     2330.91     2324.95     41.16 o 
  -4   3   5      396.89      373.28      8.80 o 
  -3   3   5      940.25      789.18     15.47 o 
  -2   3   5     1218.17     1195.53     21.90 o 
  -1   3   5     3016.36     3206.59     54.67 o 
   0   3   5     3659.06     3889.76     65.88 o 
   1   3   5     2056.70     2102.53     37.02 o 
   2   3   5     1413.05     1466.28     26.97 o 
   3   3   5      408.51      448.06     10.54 o 
   4   3   5       67.41       57.03      3.82 o 
   5   3   5        9.59        9.99      3.15 o 
   6   3   5        1.70        3.44      2.40 o 
   7   3   5      168.97      173.64      8.91 o 
   8   3   5      112.66      137.34      8.64 o 
   9   3   5      155.55      183.68     10.44 o 
  10   3   5       60.53       68.98     14.48 o 
 -12   4   5        3.89        5.27      5.16 o 
 -11   4   5        1.56        1.54      4.19 o 
 -10   4   5       46.00       44.40      6.99 o 
  -9   4   5      449.20      473.18     14.93 o 
  -8   4   5     1250.09     1218.47     29.08 o 
  -7   4   5      348.60      341.72     11.83 o 
  -6   4   5       11.05       12.97      2.47 o 
  -5   4   5      773.20      768.34     15.87 o 
  -4   4   5     1143.12     1095.29     20.96 o 
  -3   4   5     1374.42     1390.61     25.56 o 
  -2   4   5     3062.08     3581.88     61.18 o 
  -1   4   5     2981.90     3231.87     64.13 o 
   0   4   5      662.81      610.08     15.12 o 
   1   4   5      383.23      358.84      8.41 o 
   2   4   5       25.98       18.92      7.49 o 
   3   4   5      673.09      677.18     14.57 o 
   4   4   5       35.32       50.03      3.77 o 
   5   4   5      204.21      203.14     11.46 o 
   6   4   5      611.70      604.62     14.73 o 
   7   4   5      229.29      217.65     10.22 o 
   8   4   5       20.82       16.22      5.95 o 
   9   4   5        2.39        6.94      5.58 o 
 -12   5   5       50.25       64.99     12.85 o 
 -11   5   5      126.88      119.93     11.32 o 
 -10   5   5      256.66      275.90     11.59 o 
  -9   5   5       61.06       82.01      6.75 o 
  -8   5   5       22.38       28.35      4.47 o 
  -7   5   5      329.98      286.86      8.42 o 
  -6   5   5      886.84      890.93     22.77 o 
  -5   5   5     1292.00     1253.09     24.11 o 
  -4   5   5     1005.59     1067.71     20.78 o 
  -3   5   5      366.72      388.74      9.15 o 
  -2   5   5      594.96      669.97     15.57 o 
  -1   5   5        8.16       12.10      2.56 o 
   0   5   5      254.17      205.87      7.51 o 
   1   5   5      671.37      624.42     15.98 o 
   2   5   5     1072.28     1052.08     24.41 o 
   3   5   5      408.31      413.78     12.38 o 
   4   5   5      441.52      419.12     12.82 o 
   5   5   5      418.32      413.34     13.06 o 
   6   5   5        3.71       -1.17      4.66 o 
   7   5   5       87.00       84.55     10.27 o 
   8   5   5      233.22      277.92     14.83 o 
   9   5   5      254.29      291.34     15.84 o 
 -12   6   5       23.50       23.98      6.73 o 
 -11   6   5       11.31       22.89      7.77 o 
 -10   6   5       29.74       23.41      5.06 o 
  -9   6   5      200.04      198.54      9.61 o 
  -8   6   5      527.53      549.78     16.51 o 
  -7   6   5      172.93      169.39      8.25 o 
  -6   6   5      160.54      157.66      8.35 o 
  -5   6   5       99.09       88.20      4.56 o 
  -4   6   5      102.88      112.59      4.84 o 
  -3   6   5       40.35       43.16      2.85 o 
  -2   6   5      954.97      945.06     37.68 o 
  -1   6   5     1880.08     1771.53     37.87 o 
   0   6   5     1708.77     1654.27     35.79 o 
   1   6   5     1238.15     1193.23     27.38 o 
   2   6   5      711.13      722.41     18.61 o 
   3   6   5      309.43      310.00     12.65 o 
   4   6   5       29.92       27.90      4.03 o 
   5   6   5      554.42      542.32     16.06 o 
   6   6   5      750.40      735.30     25.48 o 
   7   6   5      567.00      550.72     35.51 o 
   8   6   5      138.75      132.64     11.76 o 
   9   6   5        9.10       17.79      5.86 o 
 -12   7   5       36.38       31.95      6.88 o 
 -11   7   5       49.45       50.32      6.45 o 
 -10   7   5      106.17      115.87      8.75 o 
  -9   7   5       74.10       77.54      7.05 o 
  -8   7   5       10.70       11.56      3.44 o 
  -7   7   5        5.67        5.91      2.90 o 
  -6   7   5        0.02       -1.21      2.59 o 
  -5   7   5       97.24      105.11      5.11 o 
  -4   7   5      824.32      744.26     58.42 o 
  -3   7   5     1317.72     1283.98     37.38 o 
  -2   7   5     2375.95     2215.38     62.05 o 
  -1   7   5     1154.81     1232.66     28.29 o 
   0   7   5      560.30      551.26     24.35 o 
   1   7   5      298.96      272.91      9.89 o 
   2   7   5      145.07      114.47      6.85 o 
   3   7   5      955.67      926.30     23.31 o 
   4   7   5     1297.92     1194.40     85.29 o 
   5   7   5      619.94      600.49     17.67 o 
   6   7   5       53.32       67.39      8.76 o 
   7   7   5        1.37        2.06      5.52 o 
   8   7   5        0.02       -3.12      4.95 o 
 -11   8   5       28.78       30.11      5.70 o 
 -10   8   5        0.38       -4.29      6.33 o 
  -9   8   5        7.59        8.78      3.55 o 
  -8   8   5        7.07        4.40      4.45 o 
  -7   8   5       66.59       69.22      7.99 o 
  -6   8   5      530.82      503.66     39.11 o 
  -5   8   5     1063.42     1025.08     36.76 o 
  -4   8   5     1319.79     1246.40     29.12 o 
  -3   8   5     1064.23     1030.91     24.94 o 
  -2   8   5      121.74      128.43      8.73 o 
  -1   8   5       14.21       14.82      3.39 o 
   0   8   5      177.78      156.40      7.73 o 
   1   8   5     1207.13     1137.36     27.38 o 
   2   8   5     1256.22     1219.59     38.37 o 
   3   8   5      206.62      202.52      9.34 o 
   4   8   5       31.90       35.16      4.91 o 
   5   8   5       75.54       77.42      8.97 o 
   6   8   5       15.66       21.54      8.39 o 
   7   8   5        4.75        1.54      5.01 o 
 -10   9   5        1.48        8.34      5.86 o 
  -9   9   5       72.96       87.38     10.33 o 
  -8   9   5      233.75      245.26     14.98 o 
  -7   9   5      492.58      486.72     20.38 o 
  -6   9   5      240.94      223.49     13.07 o 
  -5   9   5      134.66      140.33      7.87 o 
  -4   9   5       46.88       49.63      5.22 o 
  -3   9   5       35.39       39.48      4.70 o 
  -2   9   5      208.45      216.47     11.27 o 
  -1   9   5      508.16      520.08     20.33 o 
   0   9   5      798.92      755.44     20.42 o 
   1   9   5        1.78        3.66      3.33 o 
   2   9   5      422.15      408.84     13.93 o 
   3   9   5      284.48      294.90     11.70 o 
   4   9   5      105.61      112.51      8.08 o 
   5   9   5       71.51       69.93      9.19 o 
   6   9   5       99.74       87.68     10.42 o 
   7   9   5       67.55       73.71      9.53 o 
 -10  10   5       66.37       60.62      9.48 o 
  -9  10   5       79.45       90.50     11.09 o 
  -8  10   5       50.39       63.55     13.17 o 
  -7  10   5        0.52        2.67      5.42 o 
  -6  10   5       15.53        8.35      5.38 o 
  -5  10   5       60.64       58.76      9.08 o 
  -4  10   5      249.74      238.61     10.02 o 
  -3  10   5      349.55      348.55     12.50 o 
  -2  10   5      177.39      175.77      9.20 o 
  -1  10   5       88.22       84.97      9.86 o 
   0  10   5      974.69      984.48     27.81 o 
   1  10   5      687.63      698.35     23.95 o 
   2  10   5      187.81      183.52      9.43 o 
   3  10   5      170.24      194.04     15.42 o 
   4  10   5      312.26      290.42     15.56 o 
   5  10   5      191.86      194.44     14.73 o 
   6  10   5       23.26       23.45      6.57 o 
  -9  11   5        9.31       19.57      8.02 o 
  -8  11   5       34.79       35.56      8.06 o 
  -7  11   5       71.97       82.26     10.41 o 
  -6  11   5      102.86      115.24     11.31 o 
  -5  11   5      114.34       87.92     13.91 o 
  -4  11   5       38.22       30.12      5.93 o 
  -3  11   5      160.20      167.45     11.52 o 
  -2  11   5      660.20      652.34     44.58 o 
  -1  11   5      515.55      523.49     16.82 o 
   0  11   5      275.07      258.23     16.57 o 
   1  11   5      289.86      286.32     11.94 o 
   2  11   5      508.42      521.86     28.31 o 
   3  11   5      291.77      291.76     32.32 o 
   4  11   5       61.34       78.63      9.72 o 
   5  11   5        1.75       -1.51      5.37 o 
  -8  12   5       54.63       58.30      9.44 o 
  -7  12   5       35.88       30.13      7.50 o 
  -6  12   5        0.50        1.58      5.50 o 
  -5  12   5       97.66       91.17     10.33 o 
  -4  12   5      245.23      268.81     28.39 o 
  -3  12   5      279.52      291.86     15.99 o 
  -2  12   5      259.31      249.88     11.21 o 
  -1  12   5      170.55      165.98     10.01 o 
   0  12   5      233.81      235.95     11.43 o 
   1  12   5      205.63      229.96     13.24 o 
   2  12   5       60.67       67.38      7.72 o 
   3  12   5        2.03        4.47      5.32 o 
   4  12   5       98.44      103.04     11.28 o 
  -6  13   5       63.10       57.35      9.04 o 
  -5  13   5       72.71       95.50     10.62 o 
  -4  13   5       95.22      108.41     11.15 o 
  -3  13   5       82.58       75.36      9.48 o 
  -2  13   5       61.68       77.58      7.42 o 
  -1  13   5       69.90       80.17      9.39 o 
   0  13   5       23.68       15.57      4.61 o 
   1  13   5       12.07        8.19      4.58 o 
   2  13   5      105.27      107.42      9.03 o 
  -3  14   5        0.09        8.59      5.36 o 
  -2  14   5        0.36        4.49      4.22 o 
  -1  14   5       25.60       30.03      5.49 o 
  -2 -16   6       21.43       11.70      7.85 o 
  -1 -16   6       55.38       84.94      9.23 o 
   0 -16   6       92.09      106.28     12.72 o 
   1 -16   6        9.34        9.21     16.41 o 
  -5 -15   6       61.10       65.27      9.01 o 
  -4 -15   6      115.24      112.46     10.87 o 
  -3 -15   6      136.19      151.80     11.77 o 
  -2 -15   6      146.69      173.41     12.14 o 
  -1 -15   6        7.83        5.70     10.55 o 
   0 -15   6       30.94       39.03      8.51 o 
   1 -15   6       96.16      110.17     10.47 o 
   2 -15   6      188.14      204.16     19.96 o 
   3 -15   6      101.61      106.87     10.91 o 
   4 -15   6       30.20       19.69      6.63 o 
  -6 -14   6      298.45      314.49     27.98 o 
  -5 -14   6      159.14      163.14     12.15 o 
  -4 -14   6      110.79      123.26     13.79 o 
  -3 -14   6        5.03        8.42      4.99 o 
  -2 -14   6       58.26       70.63      7.51 o 
  -1 -14   6      155.41      160.21     16.20 o 
   0 -14   6      339.10      364.29     13.29 o 
   1 -14   6      192.04      188.22      9.77 o 
   2 -14   6       41.94       38.70      5.68 o 
   3 -14   6       16.09       15.69      4.47 o 
   4 -14   6        0.06        4.60      4.46 o 
   5 -14   6        4.20       11.48      4.55 o 
  -7 -13   6      159.98      172.24     12.92 o 
  -6 -13   6       46.22       58.74      8.37 o 
  -5 -13   6        0.06       -3.35      4.99 o 
  -4 -13   6       71.70       79.25     15.67 o 
  -3 -13   6      177.10      187.30      9.00 o 
  -2 -13   6      296.22      321.80     10.13 o 
  -1 -13   6      149.39      145.29      8.25 o 
   0 -13   6       34.60       31.43      4.71 o 
   1 -13   6        2.40        8.10      3.49 o 
   2 -13   6        2.00        0.34      5.10 o 
   3 -13   6       21.04       31.77      4.99 o 
   4 -13   6       29.31       28.42      7.07 o 
   5 -13   6       51.85       60.77      6.74 o 
   6 -13   6       27.79       20.32      5.90 o 
  -8 -12   6        1.54       10.07      5.58 o 
  -7 -12   6       35.66       35.03      5.53 o 
  -6 -12   6      124.89      134.45      8.48 o 
  -5 -12   6      254.99      275.80     10.98 o 
  -4 -12   6      151.99      130.40      7.86 o 
  -3 -12   6        0.34       -1.01      3.68 o 
  -2 -12   6        9.63        9.85      2.56 o 
  -1 -12   6       38.58       42.56      4.02 o 
   0 -12   6        9.66        7.10      3.04 o 
   1 -12   6       37.78       49.65      5.23 o 
   2 -12   6      154.86      168.89     26.35 o 
   3 -12   6      146.59      132.43     11.91 o 
   4 -12   6       79.99       65.13      6.51 o 
   5 -12   6       16.97       12.97      4.55 o 
   6 -12   6        1.62        2.24      4.50 o 
   7 -12   6        6.40       16.38      5.56 o 
  -9 -11   6       84.79      100.40     10.36 o 
  -8 -11   6      108.81      113.65      8.37 o 
  -7 -11   6      220.94      221.99     10.32 o 
  -6 -11   6       76.96       84.41      6.85 o 
  -5 -11   6       96.71       92.38      7.79 o 
  -4 -11   6      146.06      167.96     11.05 o 
  -3 -11   6      110.25      104.70      5.63 o 
  -2 -11   6      116.67      118.40      5.69 o 
  -1 -11   6      141.06      135.58      5.93 o 
   0 -11   6      417.08      407.36     13.22 o 
   1 -11   6      163.19      147.90     10.65 o 
   2 -11   6      202.76      195.61     11.09 o 
   3 -11   6       42.67       42.44      5.23 o 
   4 -11   6        4.82        3.32      3.84 o 
   5 -11   6       91.19       71.64      7.09 o 
   6 -11   6       86.70       81.59      7.82 o 
   7 -11   6       50.87       70.00      7.73 o 
   8 -11   6       10.62       12.69      6.02 o 
 -10 -10   6       99.05       99.03     10.55 o 
  -9 -10   6      144.12      152.13      9.74 o 
  -8 -10   6       13.28       19.62      4.65 o 
  -7 -10   6      162.82      173.78      9.27 o 
  -6 -10   6      334.49      318.77     11.61 o 
  -5 -10   6      397.55      389.19     13.53 o 
  -4 -10   6      401.73      356.51     15.35 o 
  -3 -10   6       93.84       89.48      5.79 o 
  -2 -10   6      199.78      205.25      6.91 o 
  -1 -10   6      230.42      271.69      8.23 o 
   0 -10   6      349.04      318.06     14.06 o 
   1 -10   6        0.52        2.40      2.18 o 
   2 -10   6      317.82      281.80     10.99 o 
   3 -10   6      243.74      215.35      9.25 o 
   4 -10   6      232.25      204.68     11.74 o 
   5 -10   6       23.26       24.76      4.81 o 
   6 -10   6       30.49       35.25      8.28 o 
   7 -10   6        4.14       15.27      5.14 o 
   8 -10   6       29.49       63.22      7.17 o 
 -11  -9   6       31.57       28.29      6.82 o 
 -10  -9   6        2.65       -1.10      4.51 o 
  -9  -9   6       76.24       87.34      7.61 o 
  -8  -9   6      375.35      355.58     12.99 o 
  -7  -9   6      424.93      403.93     13.61 o 
  -6  -9   6      250.89      221.09     10.24 o 
  -5  -9   6      232.52      257.82      9.56 o 
  -4  -9   6      281.88      290.25      8.49 o 
  -3  -9   6      274.02      250.94      8.49 o 
  -2  -9   6       11.61       20.33      4.72 o 
  -1  -9   6      568.70      477.73     14.75 o 
   0  -9   6     2159.40     2006.22     36.76 o 
   1  -9   6      447.72      427.11     10.69 o 
   2  -9   6      464.28      442.88     13.37 o 
   3  -9   6      146.21      167.90      8.33 o 
   4  -9   6        0.08       -3.68      2.82 o 
   5  -9   6      160.83      171.21     11.96 o 
   6  -9   6      292.68      339.74     13.25 o 
   7  -9   6       79.19       92.53      8.08 o 
   8  -9   6       41.91       44.73      6.23 o 
   9  -9   6       12.72        5.43      4.26 o 
 -11  -8   6       35.68       31.07      5.97 o 
 -10  -8   6      132.96      122.05     12.68 o 
  -9  -8   6      361.60      341.57     13.11 o 
  -8  -8   6      187.23      174.79      9.22 o 
  -7  -8   6      209.82      224.81      9.42 o 
  -6  -8   6      101.02      105.36      6.90 o 
  -5  -8   6       87.57       99.45      6.10 o 
  -4  -8   6      295.21      246.95     15.18 o 
  -3  -8   6     1833.04     1822.86     33.61 o 
  -2  -8   6     3173.27     3259.45     56.81 o 
  -1  -8   6     1938.58     2022.08     36.66 o 
   0  -8   6     1057.78     1116.90     24.79 o 
   1  -8   6      133.59      131.69      5.79 o 
   2  -8   6      157.08      165.75      6.38 o 
   3  -8   6      329.65      336.13     11.40 o 
   4  -8   6      605.73      622.97     17.63 o 
   5  -8   6      194.14      153.91      8.53 o 
   6  -8   6      274.73      271.45     11.44 o 
   7  -8   6      136.85      101.53      8.25 o 
   8  -8   6       17.89        2.22      3.87 o 
   9  -8   6        2.07        3.04      4.47 o 
 -11  -7   6      164.80      166.34     10.39 o 
 -10  -7   6       85.40       73.22      7.22 o 
  -9  -7   6      127.00      119.83      8.09 o 
  -8  -7   6       22.55       20.43      4.08 o 
  -7  -7   6        0.26       -2.39      2.65 o 
  -6  -7   6      259.37      275.19     10.21 o 
  -5  -7   6     3185.83     3034.77     87.63 o 
  -4  -7   6     6135.86     6259.36    105.66 o 
  -3  -7   6     4452.03     4603.96     89.86 o 
  -2  -7   6      489.05      463.15     10.65 o 
  -1  -7   6        0.04       10.91      5.03 o 
   0  -7   6      580.64      540.16     11.90 o 
   1  -7   6      301.04      307.20      8.57 o 
   2  -7   6      806.03      874.70     17.73 o 
   3  -7   6      715.06      589.64     59.57 o 
   4  -7   6      303.24      246.85      9.78 o 
   5  -7   6      139.69      117.26      7.58 o 
   6  -7   6       22.18       22.53      4.55 o 
   7  -7   6        6.39        1.41      3.53 o 
   8  -7   6        3.80        5.75      3.89 o 
   9  -7   6       14.79       15.68      5.01 o 
 -12  -6   6       25.84       31.34      5.62 o 
 -11  -6   6        2.50        3.94      4.13 o 
 -10  -6   6       17.63        7.68      4.11 o 
  -9  -6   6        1.20       -2.57      2.95 o 
  -8  -6   6      403.04      408.69     13.47 o 
  -7  -6   6     3151.70     3148.83     64.76 o 
  -6  -6   6     3035.47     2916.05     59.74 o 
  -5  -6   6     2528.44     2566.62     45.29 o 
  -4  -6   6      496.24      517.62     11.54 o 
  -3  -6   6        0.32        5.13      1.69 o 
  -2  -6   6       76.92       99.55      3.98 o 
  -1  -6   6      956.40     1071.99     20.29 o 
   0  -6   6      600.07      540.52     11.64 o 
   1  -6   6      677.56      704.12     14.49 o 
   2  -6   6      156.09      170.82      5.71 o 
   3  -6   6       18.35       13.60      2.40 o 
   4  -6   6       26.32       36.30      4.30 o 
   5  -6   6        0.28       -3.72      3.65 o 
   6  -6   6      126.67      128.10      8.03 o 
   7  -6   6      106.37      125.05      9.40 o 
   8  -6   6       61.10       68.70      9.00 o 
   9  -6   6       29.25       21.04      5.34 o 
  10  -6   6        1.65        5.29      4.82 o 
 -12  -5   6        2.37        7.65      4.32 o 
 -11  -5   6       62.57       62.77      9.74 o 
 -10  -5   6      189.79      171.45      9.58 o 
  -9  -5   6     1070.11     1000.16     25.48 o 
  -8  -5   6     1156.94     1134.26     31.08 o 
  -7  -5   6      680.48      632.83     17.13 o 
  -6  -5   6      214.41      258.93     10.97 o 
  -5  -5   6      232.18      200.10      5.99 o 
  -4  -5   6      253.25      270.31      7.03 o 
  -3  -5   6     1912.36     2011.93     35.62 o 
  -2  -5   6       80.93       78.24      3.78 o 
  -1  -5   6      114.66       99.86      3.72 o 
   0  -5   6       30.72       15.37      1.91 o 
   1  -5   6      215.14      144.38      4.99 o 
   2  -5   6      332.79      306.08      7.95 o 
   3  -5   6      272.90      234.03      6.90 o 
   4  -5   6      283.51      262.78     12.97 o 
   5  -5   6      309.19      312.81     11.13 o 
   6  -5   6      206.86      204.93      9.28 o 
   7  -5   6       57.88       53.96      5.95 o 
   8  -5   6        0.00        1.57      3.89 o 
   9  -5   6       17.27       40.85      6.35 o 
  10  -5   6       39.62       62.59      9.83 o 
 -12  -4   6      121.29      120.87      9.27 o 
 -11  -4   6      196.12      191.31     14.67 o 
 -10  -4   6      175.64      160.30     16.86 o 
  -9  -4   6       31.56       31.27      4.92 o 
  -8  -4   6       10.09       13.33      3.27 o 
  -7  -4   6      648.10      626.50     16.64 o 
  -6  -4   6      363.06      338.16     10.33 o 
  -5  -4   6       88.20      133.84      4.55 o 
  -4  -4   6       52.34       59.93      3.07 o 
  -3  -4   6       82.89       77.88      3.29 o 
  -2  -4   6       12.78        6.49      1.34 o 
  -1  -4   6     4208.35     4189.24     70.72 o 
   0  -4   6     3293.38     3435.07     58.52 o 
   1  -4   6     2190.97     2068.30     36.41 o 
   2  -4   6     1321.28     1317.82     24.48 o 
   3  -4   6     1441.94     1377.14     25.91 o 
   4  -4   6      667.48      616.04     13.66 o 
   5  -4   6       42.13       30.01      4.16 o 
   6  -4   6       47.25       66.38      6.00 o 
   7  -4   6      182.92      200.15      9.86 o 
   8  -4   6      266.55      267.72     11.76 o 
   9  -4   6      109.36      104.29      8.66 o 
  10  -4   6       30.06       23.44      7.50 o 
 -13  -3   6       39.03       45.22      7.63 o 
 -12  -3   6       10.51       16.18      5.17 o 
 -11  -3   6       70.90       68.04      6.95 o 
 -10  -3   6      367.34      363.73     13.68 o 
  -9  -3   6      316.71      349.63     16.61 o 
  -8  -3   6      429.38      400.31     12.58 o 
  -7  -3   6      130.81      122.82      6.58 o 
  -6  -3   6      125.90      150.17      7.04 o 
  -5  -3   6      290.15      235.14      6.37 o 
  -4  -3   6      434.45      417.83      9.30 o 
  -3  -3   6     5836.26     5972.88     99.78 o 
  -2  -3   6     9855.46    10169.71    167.96 o 
  -1  -3   6     4436.73     4465.52     88.07 o 
   0  -3   6     1645.69     1565.22     33.11 o 
   1  -3   6     2424.74     2315.68     40.31 o 
   2  -3   6     1406.85     1356.01     25.04 o 
   3  -3   6        2.92        2.42      1.72 o 
   4  -3   6      131.13      125.91      5.30 o 
   5  -3   6      544.67      549.38     13.01 o 
   6  -3   6     1029.61      974.36     24.64 o 
   7  -3   6      213.23      166.93     11.63 o 
   8  -3   6        7.49        7.32      4.13 o 
   9  -3   6        0.15        0.55      3.78 o 
  10  -3   6        6.25       17.23      6.62 o 
 -13  -2   6       19.86       18.81      6.75 o 
 -12  -2   6      227.67      256.71     15.40 o 
 -11  -2   6      375.96      390.85     18.98 o 
 -10  -2   6      445.00      474.22     17.36 o 
  -9  -2   6        1.19        1.17      2.76 o 
  -8  -2   6       15.43        8.39      3.36 o 
  -7  -2   6        0.12       -2.45      1.90 o 
  -6  -2   6      587.56      543.87     11.94 o 
  -5  -2   6     3322.35     3278.82     56.38 o 
  -4  -2   6     5604.74     6344.89    106.00 o 
  -3  -2   6    10430.39    10799.88    178.34 o 
  -2  -2   6     8044.20     8556.83    165.58 o 
  -1  -2   6     1680.87     1740.24     36.19 o 
   0  -2   6      553.07      701.21     16.52 o 
   1  -2   6       45.26       62.94      2.95 o 
   2  -2   6      970.18      845.95     16.67 o 
   3  -2   6     2404.03     2324.26     41.24 o 
   4  -2   6     2037.86     1956.83     35.74 o 
   5  -2   6      201.00      181.96      6.58 o 
   6  -2   6       62.01       70.71      6.96 o 
   7  -2   6       53.29       51.50      9.36 o 
   8  -2   6       75.64       73.80      6.95 o 
   9  -2   6       57.45       80.83      9.66 o 
  10  -2   6       32.72       39.85     11.95 o 
 -13  -1   6      159.40      147.69     20.29 o 
 -12  -1   6      131.52      149.09     20.01 o 
 -11  -1   6       16.80       29.82      5.85 o 
 -10  -1   6       41.84       35.58      4.76 o 
  -9  -1   6       22.90       31.44      4.19 o 
  -8  -1   6      118.87      108.22      6.36 o 
  -7  -1   6     1391.43     1375.88     26.09 o 
  -6  -1   6     3568.41     3528.95     60.87 o 
  -5  -1   6     3958.37     4128.28     70.23 o 
  -4  -1   6     1699.05     2004.03     35.32 o 
  -3  -1   6      720.46      710.71     13.87 o 
  -2  -1   6      466.43      508.60     10.75 o 
  -1  -1   6       93.87       38.66      6.07 o 
   0  -1   6     1549.50     1144.46     22.05 o 
   1  -1   6     4295.24     4531.54     76.40 o 
   2  -1   6     2355.28     2514.30     44.01 o 
   3  -1   6       91.64      122.83      4.97 o 
   4  -1   6      270.27      263.73      7.80 o 
   5  -1   6      352.59      348.11     13.45 o 
   6  -1   6      375.68      369.27     17.83 o 
   7  -1   6      215.04      231.81     10.01 o 
   8  -1   6      104.13      101.94      7.59 o 
   9  -1   6       60.05       66.17      9.61 o 
  10  -1   6       15.51        4.06      5.63 o 
 -13   0   6        6.01       12.31      5.52 o 
 -12   0   6        1.79        0.49      4.87 o 
 -11   0   6        7.39        5.30      3.96 o 
 -10   0   6      231.41      219.50      9.38 o 
  -9   0   6      419.22      390.78     21.85 o 
  -8   0   6      558.39      554.94     29.75 o 
  -7   0   6     1662.60     1626.76     30.30 o 
  -6   0   6      733.16      757.87     15.59 o 
  -5   0   6       26.28       24.24      2.44 o 
  -4   0   6       29.02       21.22      2.87 o 
  -3   0   6      110.83      111.90      3.90 o 
  -2   0   6     6687.64     6570.92    125.37 o 
  -1   0   6    13573.56    14233.23    273.31 o 
   0   0   6      585.47      693.95     13.56 o 
   1   0   6      969.89      810.74     25.51 o 
   2   0   6     1480.41     1457.75     26.80 o 
   3   0   6     1187.21     1119.45     22.80 o 
   4   0   6      416.98      413.99     10.38 o 
   5   0   6      734.27      739.56     16.28 o 
   6   0   6      249.73      258.88      9.67 o 
   7   0   6       84.77       67.48      5.01 o 
   8   0   6       54.55       38.29      5.03 o 
   9   0   6        2.51       -1.41      5.11 o 
  10   0   6        4.63       13.69      6.38 o 
 -13   1   6       15.36       10.41      5.53 o 
 -12   1   6       34.11       36.26      6.96 o 
 -11   1   6      146.85      143.12     11.59 o 
 -10   1   6      205.97      214.84      9.49 o 
  -9   1   6       57.25       60.31      5.54 o 
  -8   1   6        5.58        7.46      2.42 o 
  -7   1   6        1.33        0.26      1.97 o 
  -6   1   6      218.03      195.73      6.25 o 
  -5   1   6     1293.01     1163.16     22.08 o 
  -4   1   6     3514.38     3567.34     60.94 o 
  -3   1   6     4306.39     4970.02     83.55 o 
  -2   1   6      370.13      317.02      7.44 o 
  -1   1   6     2132.88     2011.22     35.14 o 
   0   1   6      568.95      478.57     21.98 o 
   1   1   6     1543.70     1461.05     26.52 o 
   2   1   6      604.63      714.72     14.67 o 
   3   1   6      630.47      619.89     13.50 o 
   4   1   6      973.68      935.39     19.15 o 
   5   1   6      182.58      163.84      8.64 o 
   6   1   6       16.16       12.66      2.89 o 
   7   1   6        4.13        7.49      2.95 o 
   8   1   6       61.34       76.13      6.87 o 
   9   1   6      102.26      116.17     10.93 o 
  10   1   6       41.63       65.42      9.45 o 
 -13   2   6       34.29       43.11      8.39 o 
 -12   2   6       44.25       53.61      9.33 o 
 -11   2   6        6.54       17.55      5.69 o 
 -10   2   6       45.77       44.94      7.00 o 
  -9   2   6      293.76      316.11     11.03 o 
  -8   2   6      381.15      359.71      9.78 o 
  -7   2   6      734.12      684.87     15.02 o 
  -6   2   6     2273.57     2252.35     40.36 o 
  -5   2   6     1657.05     1659.03     30.30 o 
  -4   2   6       10.64       13.12      2.05 o 
  -3   2   6     3296.09     3375.05     57.78 o 
  -2   2   6     2053.36     1955.86     34.51 o 
  -1   2   6      838.70      777.66     15.15 o 
   0   2   6      615.71      618.79     12.61 o 
   1   2   6      165.32      179.51      6.55 o 
   2   2   6      143.80      173.41      5.59 o 
   3   2   6      196.30      205.58      6.50 o 
   4   2   6       19.39       24.10      3.05 o 
   5   2   6      450.70      414.33     11.04 o 
   6   2   6      415.55      430.33     15.33 o 
   7   2   6      288.66      298.73     12.08 o 
   8   2   6      122.30      137.36     12.67 o 
   9   2   6       16.46       30.81      7.38 o 
 -13   3   6        6.36       11.15      5.26 o 
 -12   3   6       41.08       37.79      7.15 o 
 -11   3   6      127.05      132.16     11.36 o 
 -10   3   6      238.40      217.57     21.52 o 
  -9   3   6      394.54      385.24     13.09 o 
  -8   3   6      316.51      284.65     12.58 o 
  -7   3   6      129.13      163.48      6.25 o 
  -6   3   6       68.69       66.23      4.08 o 
  -5   3   6     1684.47     1682.17     30.88 o 
  -4   3   6     2251.94     2261.74     40.06 o 
  -3   3   6      333.68      326.69      7.93 o 
  -2   3   6        3.90        4.34      1.35 o 
  -1   3   6      442.74      456.35      9.91 o 
   0   3   6      890.00      949.86     18.30 o 
   1   3   6       20.65       11.25      3.60 o 
   2   3   6      387.33      324.08      8.42 o 
   3   3   6     1701.06     1623.57     30.37 o 
   4   3   6     2428.68     2406.23     43.70 o 
   5   3   6      831.38      817.20     18.06 o 
   6   3   6      283.40      241.31     14.54 o 
   7   3   6       13.42       12.97      3.78 o 
   8   3   6        8.68        7.99      5.65 o 
   9   3   6       49.90       68.93      9.46 o 
 -12   4   6       77.09       66.82     20.29 o 
 -11   4   6      116.92      112.04     10.69 o 
 -10   4   6       96.15      118.86     14.85 o 
  -9   4   6        1.86       -0.62      2.88 o 
  -8   4   6      705.68      718.91     16.32 o 
  -7   4   6      850.43      769.19     21.13 o 
  -6   4   6      849.82      958.84     29.31 o 
  -5   4   6      561.10      548.65     12.42 o 
  -4   4   6      174.24      209.90      6.29 o 
  -3   4   6        4.67        8.71      1.66 o 
  -2   4   6      122.58       88.93      3.74 o 
  -1   4   6       22.47       12.59      1.59 o 
   0   4   6     1393.40     1324.11     24.63 o 
   1   4   6     3986.39     3727.36     64.11 o 
   2   4   6     3403.36     3429.52     59.64 o 
   3   4   6     1686.15     1731.41     32.35 o 
   4   4   6      380.84      362.07     27.52 o 
   5   4   6       11.14        5.35      3.52 o 
   6   4   6        6.89        4.49      3.11 o 
   7   4   6      151.76      143.92     11.02 o 
   8   4   6      183.76      199.87     13.25 o 
   9   4   6       61.02       69.75      9.44 o 
 -12   5   6        0.19        7.83      8.75 o 
 -11   5   6       22.14       23.81     13.05 o 
 -10   5   6      199.81      207.87     10.31 o 
  -9   5   6      278.56      265.84     19.98 o 
  -8   5   6      613.02      632.59     17.86 o 
  -7   5   6      398.23      383.63     11.54 o 
  -6   5   6       27.35       36.57      3.41 o 
  -5   5   6       16.32       16.84      2.53 o 
  -4   5   6      140.06      141.35      6.40 o 
  -3   5   6      295.51      278.84     13.32 o 
  -2   5   6     1319.43     1247.76     27.07 o 
  -1   5   6     5371.03     5498.11    107.43 o 
   0   5   6     4954.75     5012.42     98.57 o 
   1   5   6     1285.80     1264.31     28.62 o 
   2   5   6      150.16      159.30      7.41 o 
   3   5   6        0.27       -2.98      2.22 o 
   4   5   6       70.30       61.16      5.46 o 
   5   5   6      170.44      177.45     12.41 o 
   6   5   6      309.08      301.80     14.52 o 
   7   5   6       92.14       75.00      9.02 o 
   8   5   6        0.09       -2.15      5.07 o 
 -12   6   6       73.43       95.57     18.78 o 
 -11   6   6      132.63      164.33     12.80 o 
 -10   6   6      178.90      203.27     14.53 o 
  -9   6   6      200.01      229.50     17.17 o 
  -8   6   6        0.82       -2.37      2.74 o 
  -7   6   6       85.30      102.26      5.37 o 
  -6   6   6       16.16       11.85      2.57 o 
  -5   6   6      102.09      105.04      5.13 o 
  -4   6   6     1759.78     1715.76     31.90 o 
  -3   6   6     3080.77     2953.67     97.74 o 
  -2   6   6     1133.85     1085.37     31.56 o 
  -1   6   6      308.03      301.48     13.08 o 
   0   6   6        2.67        4.05      2.73 o 
   1   6   6       12.59       14.60      3.33 o 
   2   6   6       76.51       56.51      5.03 o 
   3   6   6      313.47      297.47     10.73 o 
   4   6   6      177.34      176.51      8.52 o 
   5   6   6       74.67       76.03      9.27 o 
   6   6   6       21.24       38.33     10.06 o 
   7   6   6      184.79      204.80     13.68 o 
   8   6   6       88.80       91.02     12.64 o 
 -11   7   6       20.99       24.63      6.56 o 
 -10   7   6        8.21        6.35      3.64 o 
  -9   7   6        2.04        2.50      3.37 o 
  -8   7   6       43.91       39.42      5.01 o 
  -7   7   6      230.49      215.89      9.18 o 
  -6   7   6      454.04      458.96     14.05 o 
  -5   7   6     1156.15     1112.83     26.49 o 
  -4   7   6      182.74      192.58      8.61 o 
  -3   7   6        5.15        3.76      3.72 o 
  -2   7   6      203.90      178.43     10.23 o 
  -1   7   6      214.10      196.53      8.35 o 
   0   7   6      123.48      132.82      7.89 o 
   1   7   6      311.81      310.20     10.97 o 
   2   7   6      235.06      225.98      9.40 o 
   3   7   6        1.72        1.30      4.98 o 
   4   7   6      386.21      357.50     13.93 o 
   5   7   6      677.33      690.85     24.83 o 
   6   7   6      207.21      214.35     19.39 o 
   7   7   6       57.48       82.84      9.89 o 
 -11   8   6       18.68       22.91      6.54 o 
 -10   8   6        9.16       14.97      5.97 o 
  -9   8   6       48.23       30.32      7.14 o 
  -8   8   6      127.98      149.64     11.74 o 
  -7   8   6      144.44      142.89     11.13 o 
  -6   8   6        0.23        1.01      4.79 o 
  -5   8   6      211.89      216.64      9.52 o 
  -4   8   6      528.50      506.74     15.28 o 
  -3   8   6      288.20      274.69     17.61 o 
  -2   8   6      172.29      178.71     10.27 o 
  -1   8   6      266.48      267.38     10.25 o 
   0   8   6      163.62      169.25      8.22 o 
   1   8   6        0.05        4.02      2.82 o 
   2   8   6      645.05      593.26     17.44 o 
   3   8   6     1265.91     1245.97     30.52 o 
   4   8   6      400.50      399.54     14.00 o 
   5   8   6      103.78       93.62     10.03 o 
   6   8   6      183.97      180.97     13.27 o 
   7   8   6      172.37      198.90     27.49 o 
 -10   9   6       51.53       55.35     11.05 o 
  -9   9   6       24.89       28.41      6.97 o 
  -8   9   6       21.79        5.98      7.40 o 
  -7   9   6      303.59      278.02     14.84 o 
  -6   9   6      532.82      509.82     56.54 o 
  -5   9   6      325.44      292.41     11.10 o 
  -4   9   6      201.34      218.02     13.87 o 
  -3   9   6      324.49      333.56     19.91 o 
  -2   9   6       87.62      107.54     13.09 o 
  -1   9   6      158.52      152.51      8.45 o 
   0   9   6      782.56      766.69     22.28 o 
   1   9   6      880.14      856.10     22.98 o 
   2   9   6      398.43      382.17     13.62 o 
   3   9   6      150.05      160.06      9.23 o 
   4   9   6      107.16       99.80      7.78 o 
   5   9   6      158.51      154.92     12.61 o 
   6   9   6       83.48       88.26     10.06 o 
  -9  10   6       81.32       79.23     10.50 o 
  -8  10   6      165.07      185.12     14.08 o 
  -7  10   6      184.13      196.01     13.91 o 
  -6  10   6      195.13      193.01     32.77 o 
  -5  10   6       72.46       72.33      8.79 o 
  -4  10   6       17.40       23.62      4.41 o 
  -3  10   6       55.78       56.08      6.49 o 
  -2  10   6      495.48      493.93     15.92 o 
  -1  10   6      425.88      418.07     14.47 o 
   0  10   6      193.21      183.31     11.33 o 
   1  10   6      131.60      123.92     11.87 o 
   2  10   6      113.13      118.78      9.82 o 
   3  10   6       99.93      101.12      8.21 o 
   4  10   6        9.40       12.96      6.16 o 
   5  10   6       12.55       16.24      5.86 o 
  -9  11   6       66.68       83.57     10.61 o 
  -8  11   6       51.38       47.41      8.24 o 
  -7  11   6       13.06       -1.28      5.12 o 
  -6  11   6       10.64        6.91      5.15 o 
  -5  11   6       96.41       83.88      9.72 o 
  -4  11   6      201.63      217.10     10.76 o 
  -3  11   6      110.02      118.54      9.40 o 
  -2  11   6       39.82       46.88      5.89 o 
  -1  11   6       37.59       38.31      6.72 o 
   0  11   6        6.58       11.47      4.04 o 
   1  11   6        6.29        4.53      4.04 o 
   2  11   6        1.54        2.29      4.01 o 
   3  11   6       82.63       85.34     12.38 o 
   4  11   6      139.13      138.65     12.79 o 
  -7  12   6       40.28       31.27      7.16 o 
  -6  12   6       87.01       95.90     10.59 o 
  -5  12   6       36.44       53.76     10.68 o 
  -4  12   6        6.72        6.19      4.77 o 
  -3  12   6       12.86       12.90      4.19 o 
  -2  12   6        0.33        0.94      4.62 o 
  -1  12   6       33.86       22.32      5.17 o 
   0  12   6       74.24       71.12      7.39 o 
   1  12   6      141.39      170.89     12.97 o 
   2  12   6      309.88      352.08     14.48 o 
   3  12   6      158.94      161.15     13.51 o 
  -5  13   6        2.31        1.29     11.99 o 
  -4  13   6       15.01       10.48      5.31 o 
  -3  13   6       32.46       30.06     10.60 o 
  -2  13   6       85.50      102.40      8.58 o 
  -1  13   6      159.69      170.10     13.26 o 
   0  13   6      214.81      236.97     21.62 o 
  -1 -16   7        0.33       11.70      5.48 o 
  -4 -15   7        0.44        9.89      6.71 o 
  -3 -15   7       32.15       25.34      6.17 o 
  -2 -15   7      107.65      103.59     13.66 o 
  -1 -15   7       47.15       58.62      8.07 o 
   0 -15   7        8.93        2.62      5.40 o 
   1 -15   7        3.42        1.10      3.88 o 
   2 -15   7        5.05       10.98      4.67 o 
   3 -15   7        5.00       17.78      6.75 o 
  -6 -14   7       15.42       14.21      6.17 o 
  -5 -14   7       58.09       61.28     10.47 o 
  -4 -14   7      101.90      112.47      9.69 o 
  -3 -14   7       95.30      109.56      9.78 o 
  -2 -14   7       30.57       40.14      4.93 o 
  -1 -14   7        4.45        8.50      3.00 o 
   0 -14   7       44.65       58.73      8.25 o 
   1 -14   7       33.32       36.82      5.06 o 
   2 -14   7       13.27       11.94     10.72 o 
   3 -14   7       38.62       41.70      9.53 o 
   4 -14   7       29.87       38.13      9.74 o 
   5 -14   7       20.69       18.73     12.44 o 
  -7 -13   7      114.85      129.09     10.85 o 
  -6 -13   7      106.87      131.88      8.74 o 
  -5 -13   7      113.22      115.98      8.12 o 
  -4 -13   7       31.88       22.18      4.27 o 
  -3 -13   7        4.18       10.41      3.28 o 
  -2 -13   7      162.59      159.99     10.74 o 
  -1 -13   7      104.17      107.63      6.17 o 
   0 -13   7       57.68       53.65      5.52 o 
   1 -13   7       78.83       73.92      6.52 o 
   2 -13   7       33.27       32.49      4.90 o 
   3 -13   7        6.59        8.30      3.73 o 
   4 -13   7       11.04        5.07      6.46 o 
   5 -13   7        0.46        7.38      5.24 o 
   6 -13   7        4.05       10.61     15.75 o 
  -8 -12   7       74.98       78.26     10.19 o 
  -7 -12   7       18.96       14.93      6.58 o 
  -6 -12   7       11.52       13.46      4.02 o 
  -5 -12   7        0.69        3.57      3.00 o 
  -4 -12   7      115.32      133.21      7.84 o 
  -3 -12   7      216.67      212.91      8.34 o 
  -2 -12   7      210.08      185.80      8.01 o 
  -1 -12   7      133.85      138.15      7.11 o 
   0 -12   7       94.18      111.20      5.93 o 
   1 -12   7       29.45       41.46      4.93 o 
   2 -12   7        9.21       15.28      3.66 o 
   3 -12   7       74.93       94.14      9.53 o 
   4 -12   7      130.99      161.23     13.24 o 
   5 -12   7       82.65      100.47     10.93 o 
   6 -12   7       36.52       37.13      7.29 o 
   7 -12   7        3.38        4.46      4.11 o 
  -9 -11   7        0.82       -0.21      4.09 o 
  -8 -11   7        0.00       -3.02      3.24 o 
  -7 -11   7       37.31       41.36      5.35 o 
  -6 -11   7      173.83      172.90      9.08 o 
  -5 -11   7      240.15      275.88     12.26 o 
  -4 -11   7      261.78      254.46      9.91 o 
  -3 -11   7      122.25      112.41      6.10 o 
  -2 -11   7       37.14       45.23      4.04 o 
  -1 -11   7        3.18        9.28      2.90 o 
   0 -11   7      134.18      142.25      7.21 o 
   1 -11   7      194.56      217.47     15.22 o 
   2 -11   7      586.16      587.98     63.98 o 
   3 -11   7      428.79      414.56     21.01 o 
   4 -11   7      189.23      170.95      9.67 o 
   5 -11   7       28.96       20.14      5.19 o 
   6 -11   7        2.45        6.53      4.83 o 
   7 -11   7       16.16       22.66      5.73 o 
 -10 -10   7        7.80        8.43      4.42 o 
  -9 -10   7       55.59       70.38      7.36 o 
  -8 -10   7      176.34      168.84      9.77 o 
  -7 -10   7      271.04      276.53     18.04 o 
  -6 -10   7      313.34      289.60     10.86 o 
  -5 -10   7      110.75      130.50     11.61 o 
  -4 -10   7       16.67       27.27      3.69 o 
  -3 -10   7       13.58       13.96      2.62 o 
  -2 -10   7      337.64      311.42     10.79 o 
  -1 -10   7      911.77      872.30     50.45 o 
   0 -10   7     1999.55     2038.35     43.10 o 
   1 -10   7     1988.10     1918.38     36.04 o 
   2 -10   7      289.26      235.92     14.72 o 
   3 -10   7        0.71        5.09      3.22 o 
   4 -10   7       52.91       59.68      6.32 o 
   5 -10   7       16.72       11.28      4.22 o 
   6 -10   7       51.73       47.70      6.11 o 
   7 -10   7       28.31       23.89      6.13 o 
   8 -10   7       14.20        5.97      8.10 o 
 -11  -9   7       69.49       77.70      8.39 o 
 -10  -9   7      130.32      157.93     10.22 o 
  -9  -9   7      175.84      208.37     10.59 o 
  -8  -9   7      214.45      210.24     10.08 o 
  -7  -9   7       46.40       50.63      5.37 o 
  -6  -9   7        8.54        5.66      2.50 o 
  -5  -9   7        3.39        4.23      3.54 o 
  -4  -9   7      154.32      193.55      6.75 o 
  -3  -9   7     1349.10     1358.29     30.16 o 
  -2  -9   7     2783.72     2658.26    115.73 o 
  -1  -9   7     2154.89     1946.86    117.47 o 
   0  -9   7      324.88      313.48     19.71 o 
   1  -9   7       82.55       80.06      4.60 o 
   2  -9   7       36.83       33.86      4.61 o 
   3  -9   7       65.42       50.43      5.30 o 
   4  -9   7      173.99      192.87     11.33 o 
   5  -9   7       67.63       62.01      6.42 o 
   6  -9   7        2.29        9.77      3.80 o 
   7  -9   7        7.45        3.33      3.90 o 
   8  -9   7        0.69        1.57      6.67 o 
 -11  -8   7      123.63      143.03     13.81 o 
 -10  -8   7      141.57      146.30      9.54 o 
  -9  -8   7       16.75       24.25      4.78 o 
  -8  -8   7       11.18        8.35      3.57 o 
  -7  -8   7      112.33       97.48      6.88 o 
  -6  -8   7      173.10      181.70      8.30 o 
  -5  -8   7     1057.96     1061.68     25.11 o 
  -4  -8   7     2183.69     2159.98     72.57 o 
  -3  -8   7     1213.37     1218.22     27.28 o 
  -2  -8   7       78.05       99.13      4.75 o 
  -1  -8   7       21.80       15.28      3.01 o 
   0  -8   7      286.48      223.57      6.95 o 
   1  -8   7      337.33      308.11     18.22 o 
   2  -8   7       26.85       26.47      2.95 o 
   3  -8   7        2.63       -1.60      2.51 o 
   4  -8   7       90.51      100.56      9.87 o 
   5  -8   7        4.13       16.48      4.00 o 
   6  -8   7        8.50       10.99      4.12 o 
   7  -8   7       41.45       65.58      7.06 o 
   8  -8   7       31.79       49.23      6.25 o 
   9  -8   7       20.56       25.63      5.87 o 
 -11  -7   7        2.93        3.63      4.17 o 
 -10  -7   7       25.92       32.76      5.47 o 
  -9  -7   7       80.12       85.80      7.08 o 
  -8  -7   7       82.57       79.43     12.53 o 
  -7  -7   7      475.65      466.46     14.62 o 
  -6  -7   7     1008.47      927.87     28.00 o 
  -5  -7   7        6.34        8.19      3.03 o 
  -4  -7   7      241.84      199.98      6.68 o 
  -3  -7   7      532.86      510.07     11.72 o 
  -2  -7   7      218.19      181.62      5.83 o 
  -1  -7   7      278.29      229.80      6.71 o 
   0  -7   7       16.52       18.61      2.43 o 
   1  -7   7        1.97        5.76      2.01 o 
   2  -7   7       26.04       30.52      3.99 o 
   3  -7   7      175.67      197.86      9.58 o 
   4  -7   7      453.67      529.50     15.70 o 
   5  -7   7      482.76      507.16     19.36 o 
   6  -7   7      125.02      119.15      8.15 o 
   7  -7   7      119.23      118.12      8.66 o 
   8  -7   7       40.65       33.34      5.88 o 
   9  -7   7        1.92        4.58      7.94 o 
 -12  -6   7       24.65       24.61      6.13 o 
 -11  -6   7       71.46       67.32      7.29 o 
 -10  -6   7      189.42      192.33     10.19 o 
  -9  -6   7      223.66      195.24      9.57 o 
  -8  -6   7      143.59      134.75      7.89 o 
  -7  -6   7      518.43      488.50     14.76 o 
  -6  -6   7     1718.59     1692.45     36.87 o 
  -5  -6   7     1883.77     1756.19     32.31 o 
  -4  -6   7     1007.75      928.54     18.57 o 
  -3  -6   7      222.74      248.04      6.85 o 
  -2  -6   7        4.68        5.72      1.51 o 
  -1  -6   7      251.66      239.78      6.58 o 
   0  -6   7      139.01      118.95      4.57 o 
   1  -6   7      867.33      822.41     16.78 o 
   2  -6   7     1076.89     1120.67     21.91 o 
   3  -6   7     1200.46     1156.65     25.60 o 
   4  -6   7      649.37      573.22     16.29 o 
   5  -6   7      342.31      297.81     11.27 o 
   6  -6   7       87.51       80.17      6.90 o 
   7  -6   7        2.15       -4.27      3.18 o 
   8  -6   7       11.81       29.01      5.41 o 
   9  -6   7       22.71       32.10      6.19 o 
 -12  -5   7       79.47       79.67      9.74 o 
 -11  -5   7       25.28       26.44      5.31 o 
 -10  -5   7        5.43       13.76      4.26 o 
  -9  -5   7      332.10      368.02     13.06 o 
  -8  -5   7     1607.92     1503.36     34.27 o 
  -7  -5   7     2495.12     2397.16     50.41 o 
  -6  -5   7     2219.26     2034.37     79.25 o 
  -5  -5   7       84.26       89.46      4.16 o 
  -4  -5   7        0.40        7.93      4.65 o 
  -3  -5   7      406.09      383.78      8.92 o 
  -2  -5   7       60.21       57.28      4.79 o 
  -1  -5   7      544.68      432.29      9.69 o 
   0  -5   7     3531.00     3518.14     60.35 o 
   1  -5   7     3221.35     3191.59     55.23 o 
   2  -5   7     2589.90     2703.76     47.55 o 
   3  -5   7      837.64      764.12     16.16 o 
   4  -5   7       19.01       21.71      2.89 o 
   5  -5   7       65.29       82.35      6.27 o 
   6  -5   7      116.11      115.73      7.57 o 
   7  -5   7      119.06      133.63      8.76 o 
   8  -5   7       80.38       83.24      7.68 o 
   9  -5   7       24.92       15.09      5.19 o 
 -12  -4   7       18.96       20.87      5.23 o 
 -11  -4   7      217.89      203.56     10.71 o 
 -10  -4   7     1120.82     1112.18     28.08 o 
  -9  -4   7     1699.26     1604.70     36.73 o 
  -8  -4   7     1612.60     1574.98     35.42 o 
  -7  -4   7        4.39        6.63      2.69 o 
  -6  -4   7       14.68       23.25      2.70 o 
  -5  -4   7      104.87       89.34      4.00 o 
  -4  -4   7       84.95       65.80      3.34 o 
  -3  -4   7      208.87      198.16      5.50 o 
  -2  -4   7     2999.17     3157.07     54.13 o 
  -1  -4   7     2548.96     2814.36     57.38 o 
   0  -4   7     2299.31     2613.89     45.47 o 
   1  -4   7      555.05      570.53     12.18 o 
   2  -4   7        0.45        2.11      1.67 o 
   3  -4   7       75.62       96.76      5.47 o 
   4  -4   7      332.89      324.00      9.01 o 
   5  -4   7      564.61      589.07     18.78 o 
   6  -4   7      294.47      260.82     10.68 o 
   7  -4   7       77.16       53.81      6.16 o 
   8  -4   7        2.78        1.07      5.05 o 
   9  -4   7       22.77       34.46      6.16 o 
 -13  -3   7       77.77       69.21      9.77 o 
 -12  -3   7      257.97      252.76     12.07 o 
 -11  -3   7      425.96      428.51     15.10 o 
 -10  -3   7      406.89      372.42     15.67 o 
  -9  -3   7      121.33      105.81     11.32 o 
  -8  -3   7        0.05        3.04      3.73 o 
  -7  -3   7       30.38       21.89      3.45 o 
  -6  -3   7      154.91      163.57      5.46 o 
  -5  -3   7      342.86      363.86      8.82 o 
  -4  -3   7     1885.23     2007.18     35.62 o 
  -3  -3   7     3046.46     3143.08     61.58 o 
  -2  -3   7     1730.85     1938.01     40.55 o 
  -1  -3   7        0.14        4.15      1.83 o 
   0  -3   7      545.24      461.20     12.37 o 
   1  -3   7      747.82      702.63     14.21 o 
   2  -3   7     1396.78     1323.95     24.90 o 
   3  -3   7     1710.14     1812.88     33.28 o 
   4  -3   7      718.26      635.00     19.69 o 
   5  -3   7        1.97        6.83      2.56 o 
   6  -3   7      122.79      152.26      8.34 o 
   7  -3   7       78.37       85.01      7.06 o 
   8  -3   7       53.54       68.07      7.07 o 
   9  -3   7       33.12       31.01     11.17 o 
 -13  -2   7      110.55      115.45     22.26 o 
 -12  -2   7       70.82       79.58      7.36 o 
 -11  -2   7       10.59        8.29      3.79 o 
 -10  -2   7       97.77       96.06      7.04 o 
  -9  -2   7       25.49       23.55      4.03 o 
  -8  -2   7       14.66       22.75      3.80 o 
  -7  -2   7      446.84      389.69     11.07 o 
  -6  -2   7     1088.30     1009.11     19.83 o 
  -5  -2   7     1024.14      979.60     19.02 o 
  -4  -2   7       78.21       46.78      2.92 o 
  -3  -2   7      734.22      719.73     14.18 o 
  -2  -2   7      550.24      400.22     10.93 o 
  -1  -2   7      335.20      271.59      8.46 o 
   0  -2   7     2140.75     2084.46     43.43 o 
   1  -2   7     2285.86     2296.23     40.29 o 
   2  -2   7     1139.27     1096.63     21.10 o 
   3  -2   7       15.91       18.86      2.78 o 
   4  -2   7      329.52      317.57      8.94 o 
   5  -2   7      189.94      197.21      7.14 o 
   6  -2   7      125.05      122.06      6.12 o 
   7  -2   7      157.82      144.74      8.66 o 
   8  -2   7       30.02       28.05      5.04 o 
   9  -2   7       21.16       19.22      6.63 o 
 -13  -1   7        5.91       12.72      5.72 o 
 -12  -1   7       19.03       14.41      5.53 o 
 -11  -1   7        5.14       14.51      4.13 o 
 -10  -1   7        9.54       13.38      4.37 o 
  -9  -1   7      503.42      498.38     15.02 o 
  -8  -1   7      794.06      812.43     20.57 o 
  -7  -1   7      235.71      226.44      9.03 o 
  -6  -1   7      577.19      521.81     11.83 o 
  -5  -1   7     2304.28     2158.76     38.43 o 
  -4  -1   7     2001.02     1904.67     33.95 o 
  -3  -1   7     1484.53     1437.47     26.05 o 
  -2  -1   7     2753.39     2571.53     44.36 o 
  -1  -1   7     1189.62     1297.86     28.25 o 
   0  -1   7      219.63      280.68      8.04 o 
   1  -1   7      319.62      257.34      7.37 o 
   2  -1   7     1642.63     1680.72     30.78 o 
   3  -1   7      826.88      765.21     16.12 o 
   4  -1   7       23.92       26.16      3.10 o 
   5  -1   7       18.48       12.47      3.60 o 
   6  -1   7       28.83       26.95      3.52 o 
   7  -1   7        0.26       -2.37      3.29 o 
   8  -1   7        0.48        5.81      3.97 o 
   9  -1   7        9.09       25.36      7.17 o 
 -13   0   7       14.51       23.36      7.04 o 
 -12   0   7       23.08       24.29      6.28 o 
 -11   0   7      144.03      172.85     16.45 o 
 -10   0   7      112.05      147.32      8.31 o 
  -9   0   7        8.84        1.34      2.93 o 
  -8   0   7      258.20      233.18      8.29 o 
  -7   0   7     1487.47     1458.56     27.79 o 
  -6   0   7     1919.51     1773.89     32.55 o 
  -5   0   7      926.68      829.75     16.71 o 
  -4   0   7      484.42      595.81     12.56 o 
  -3   0   7      449.36      518.76     11.04 o 
  -2   0   7      196.32      203.66      5.56 o 
  -1   0   7     1783.99     1637.51     34.73 o 
   0   0   7     4112.79     4025.24     68.37 o 
   1   0   7      739.68      698.93     14.31 o 
   2   0   7       40.59       46.07      3.20 o 
   3   0   7       40.69       28.64      3.34 o 
   4   0   7       50.96       42.37      3.66 o 
   5   0   7       15.81       18.44      3.04 o 
   6   0   7      168.76      201.33      7.68 o 
   7   0   7      222.74      254.16      9.15 o 
   8   0   7      172.08      168.49     12.10 o 
   9   0   7      135.83      144.74     16.69 o 
 -13   1   7       12.87       16.42      5.75 o 
 -12   1   7       31.90       49.36      7.85 o 
 -11   1   7        5.79        9.25      6.34 o 
 -10   1   7      206.82      186.89      9.27 o 
  -9   1   7     1125.49     1139.25     27.43 o 
  -8   1   7      856.45      813.66     17.62 o 
  -7   1   7      634.57      616.51     13.94 o 
  -6   1   7      303.83      283.92      7.97 o 
  -5   1   7        8.07        8.20      2.09 o 
  -4   1   7     1315.47     1128.92     21.49 o 
  -3   1   7     5354.86     5680.87     95.47 o 
  -2   1   7     4658.82     4901.73     82.68 o 
  -1   1   7     1242.00     1115.74     20.83 o 
   0   1   7       49.94       45.10      2.80 o 
   1   1   7       22.18       13.98      2.53 o 
   2   1   7       10.48       25.88      2.73 o 
   3   1   7      475.95      449.53     10.97 o 
   4   1   7      395.32      389.34     10.41 o 
   5   1   7      267.03      261.10      8.73 o 
   6   1   7      901.43      948.40     29.62 o 
   7   1   7      429.81      419.53     12.29 o 
   8   1   7       84.71       78.21      9.23 o 
   9   1   7        2.92        3.58      5.74 o 
 -13   2   7       22.15       16.76      5.89 o 
 -12   2   7       98.96       97.66     10.61 o 
 -11   2   7      278.99      286.75     14.89 o 
 -10   2   7      229.91      245.31     15.71 o 
  -9   2   7      104.81       97.26      5.52 o 
  -8   2   7        6.06       -1.52      2.13 o 
  -7   2   7       15.18       14.96      3.02 o 
  -6   2   7     1029.54     1011.80     20.35 o 
  -5   2   7     4452.95     4449.97     76.10 o 
  -4   2   7     3309.28     3310.84     57.26 o 
  -3   2   7     1712.26     1754.06     31.68 o 
  -2   2   7     1518.84     1538.40     28.07 o 
  -1   2   7       19.00       26.21      2.33 o 
   0   2   7      562.78      514.18     11.17 o 
   1   2   7       83.73       64.71      3.55 o 
   2   2   7      935.28      949.07     19.14 o 
   3   2   7     1329.07     1304.22     25.41 o 
   4   2   7     2173.69     2125.37     39.36 o 
   5   2   7     1008.41      980.46     26.32 o 
   6   2   7       31.59       22.80      3.92 o 
   7   2   7       12.40       10.39      3.51 o 
   8   2   7       17.49       19.42      6.72 o 
   9   2   7       25.15       39.19     11.54 o 
 -12   3   7       51.36       43.32      7.72 o 
 -11   3   7       36.94       42.09      7.24 o 
 -10   3   7        2.65        2.26      4.99 o 
  -9   3   7      199.64      215.64      7.84 o 
  -8   3   7      910.84      952.54     20.19 o 
  -7   3   7     1562.61     1578.82     30.20 o 
  -6   3   7     2170.99     2125.68     38.77 o 
  -5   3   7     1372.07     1338.67     25.53 o 
  -4   3   7      143.88      171.53      7.20 o 
  -3   3   7       33.54       28.59      2.53 o 
  -2   3   7      324.89      338.06      8.29 o 
  -1   3   7        3.96       10.53      1.80 o 
   0   3   7      300.41      262.94      7.10 o 
   1   3   7     2340.74     2249.27     40.23 o 
   2   3   7     1828.71     1969.80     36.03 o 
   3   3   7      362.57      389.94     13.68 o 
   4   3   7       20.88       25.24      3.52 o 
   5   3   7       10.61       12.07      3.13 o 
   6   3   7       82.96       97.08      7.05 o 
   7   3   7       52.85       72.80      8.47 o 
   8   3   7       66.81       75.86      9.12 o 
   9   3   7       12.66        4.09      8.92 o 
 -12   4   7       11.82       14.51      5.52 o 
 -11   4   7       61.97       62.21      8.32 o 
 -10   4   7      253.48      256.25     13.54 o 
  -9   4   7      464.54      500.92     15.61 o 
  -8   4   7      404.44      398.70     10.93 o 
  -7   4   7      428.17      419.46     11.01 o 
  -6   4   7      310.97      336.78      9.32 o 
  -5   4   7        0.29        1.52      1.72 o 
  -4   4   7       53.59       50.51      3.40 o 
  -3   4   7       74.11       71.47      3.70 o 
  -2   4   7      285.66      290.64      7.59 o 
  -1   4   7     1800.65     1809.74     32.86 o 
   0   4   7     1369.29     1419.47     31.24 o 
   1   4   7        1.95       10.16      2.97 o 
   2   4   7      561.65      493.72     14.32 o 
   3   4   7      368.31      387.00     14.64 o 
   4   4   7      390.27      381.25     12.56 o 
   5   4   7      114.56      117.05      7.42 o 
   6   4   7       34.36       39.80      5.02 o 
   7   4   7        6.13       -0.43      4.80 o 
   8   4   7       16.74       31.50      7.55 o 
 -12   5   7       45.40       63.55      8.49 o 
 -11   5   7       73.01       72.87      9.11 o 
 -10   5   7       69.78       94.26     11.26 o 
  -9   5   7       31.86       43.90      5.99 o 
  -8   5   7        1.90        1.21      2.93 o 
  -7   5   7       52.93       54.43      4.20 o 
  -6   5   7        0.96        4.01      1.95 o 
  -5   5   7       10.80        9.08      2.76 o 
  -4   5   7       11.80       18.57      2.93 o 
  -3   5   7      818.81      852.06     20.89 o 
  -2   5   7      348.31      346.16     14.06 o 
  -1   5   7      345.09      348.65     11.21 o 
   0   5   7     2042.49     1925.38    127.48 o 
   1   5   7     1681.06     1577.07     42.82 o 
   2   5   7      415.19      392.54     13.28 o 
   3   5   7      112.21      118.63      7.12 o 
   4   5   7      147.62      154.76      8.24 o 
   5   5   7       19.33       26.92      4.21 o 
   6   5   7       55.46       83.29      9.14 o 
   7   5   7      151.84      179.15     12.93 o 
   8   5   7      123.52      142.20     12.48 o 
 -12   6   7        0.96        8.34      9.57 o 
 -11   6   7        0.04       10.33      7.65 o 
 -10   6   7       11.05        7.94      4.04 o 
  -9   6   7       63.71       65.82      6.50 o 
  -8   6   7        2.98       12.39      3.70 o 
  -7   6   7       17.57       16.35      2.91 o 
  -6   6   7       78.18       84.11      4.95 o 
  -5   6   7      483.78      465.97     13.98 o 
  -4   6   7       33.34       38.14      4.73 o 
  -3   6   7     2026.55     1950.34     42.15 o 
  -2   6   7     4258.19     3258.05    114.14 o 
  -1   6   7     2310.16     2242.91     58.52 o 
   0   6   7      752.22      769.15     24.32 o 
   1   6   7      209.02      186.05     13.17 o 
   2   6   7       67.62       65.78      5.63 o 
   3   6   7        7.64        6.44      2.78 o 
   4   6   7      159.79      166.17      8.60 o 
   5   6   7      295.35      283.25     11.32 o 
   6   6   7      172.76      181.49     12.64 o 
   7   6   7       37.57       43.11      7.90 o 
 -11   7   7       35.51       41.98      6.94 o 
 -10   7   7       19.08       26.12      5.08 o 
  -9   7   7        9.21        8.96      4.92 o 
  -8   7   7       36.56       45.53      7.09 o 
  -7   7   7       12.10        9.06      6.71 o 
  -6   7   7       62.94       58.79      5.81 o 
  -5   7   7      879.77      847.80     25.99 o 
  -4   7   7     2435.29     2114.79    200.18 o 
  -3   7   7     2047.17     2007.22     65.29 o 
  -2   7   7      507.28      473.33     17.96 o 
  -1   7   7      241.49      221.94      9.14 o 
   0   7   7      120.75      133.91      7.58 o 
   1   7   7       31.03       21.53      4.01 o 
   2   7   7      164.72      155.94      8.28 o 
   3   7   7      371.02      357.68     16.40 o 
   4   7   7      247.40      254.13     10.90 o 
   5   7   7       61.85       59.52      8.39 o 
   6   7   7       20.04        7.74      5.22 o 
   7   7   7        5.41        4.95      4.94 o 
 -11   8   7        3.88       15.43      5.79 o 
 -10   8   7       17.42       29.00     18.41 o 
  -9   8   7        3.34       -1.15      6.63 o 
  -8   8   7      123.10       99.35     10.33 o 
  -7   8   7      700.37      701.19     25.43 o 
  -6   8   7      972.20      989.12     35.31 o 
  -5   8   7      821.82      787.38     21.28 o 
  -4   8   7      380.54      342.83     15.26 o 
  -3   8   7        6.94       16.62      3.75 o 
  -2   8   7        1.84        0.97      3.28 o 
  -1   8   7       74.33       57.70      5.65 o 
   0   8   7      209.03      190.56      8.96 o 
   1   8   7      329.73      311.66     11.78 o 
   2   8   7      141.98      151.82      8.85 o 
   3   8   7        1.52        3.44      5.07 o 
   4   8   7        1.69       -1.57      3.27 o 
   5   8   7        0.05        5.65      4.92 o 
   6   8   7       19.11       28.06      6.91 o 
 -10   9   7       79.06       85.90     10.70 o 
  -9   9   7      168.60      173.57     13.68 o 
  -8   9   7      201.54      220.62     14.63 o 
  -7   9   7      102.53       96.09     16.98 o 
  -6   9   7       38.04       34.07      6.80 o 
  -5   9   7       10.04       10.41      4.23 o 
  -4   9   7        2.61        2.32      3.07 o 
  -3   9   7       78.83       98.20      9.88 o 
  -2   9   7      257.85      250.13     10.40 o 
  -1   9   7      289.81      248.50     10.51 o 
   0   9   7      102.96      102.78      9.28 o 
   1   9   7        1.81        3.27      3.22 o 
   2   9   7        5.05       -0.65      3.42 o 
   3   9   7       27.34       33.18      5.24 o 
   4   9   7      107.72       90.09     10.23 o 
   5   9   7      166.08      180.34     33.10 o 
  -9  10   7       19.45       41.56      7.75 o 
  -8  10   7        0.12        3.87      4.72 o 
  -7  10   7       24.97       41.39      7.77 o 
  -6  10   7       80.36      100.24     10.50 o 
  -5  10   7       65.38       66.77      8.48 o 
  -4  10   7      121.63      116.29      8.08 o 
  -3  10   7      154.21      161.79      9.43 o 
  -2  10   7       15.57       14.70      4.23 o 
  -1  10   7       14.39       14.36      4.42 o 
   0  10   7       22.08       15.12      4.17 o 
   1  10   7       74.09       80.58      7.53 o 
   2  10   7      103.33      102.04      8.32 o 
   3  10   7      151.57      146.35     11.48 o 
   4  10   7      176.36      203.15     14.52 o 
  -8  11   7       34.15       35.36     13.17 o 
  -7  11   7       41.22       41.61      8.80 o 
  -6  11   7       44.01       50.11      8.49 o 
  -5  11   7       61.73       66.41      9.02 o 
  -4  11   7       27.49       35.89      7.47 o 
  -3  11   7        1.52       -2.71      3.32 o 
  -2  11   7       72.81       77.32      7.48 o 
  -1  11   7      145.46      132.33      9.40 o 
   0  11   7      111.26      124.91     15.73 o 
   1  11   7       99.92      116.91      9.07 o 
   2  11   7      105.81      107.78     11.50 o 
   3  11   7       72.41       94.92     11.01 o 
  -6  12   7        0.03        1.47      5.06 o 
  -5  12   7        8.90       17.70      6.10 o 
  -4  12   7       54.78       53.92      8.27 o 
  -3  12   7       87.98       86.08      8.01 o 
  -2  12   7       23.67       31.44      6.74 o 
  -1  12   7       23.64       24.26      6.56 o 
   0  12   7       35.53       42.94      6.54 o 
   1  12   7       10.49        5.62      5.66 o 
  -3  13   7        4.48        4.29      4.58 o 
  -2  13   7        7.42       10.33      4.23 o 
  -1 -15   8        0.15       -1.04      4.40 o 
   0 -15   8        0.17        7.71      4.96 o 
   1 -15   8       16.52       19.83      6.05 o 
   2 -15   8       22.12       24.94      7.27 o 
  -6 -14   8       29.07       32.82      6.46 o 
  -5 -14   8        3.28       -6.26      4.17 o 
  -4 -14   8       20.29       25.63      6.60 o 
  -3 -14   8       13.06       14.90      5.65 o 
  -2 -14   8        5.78       14.92      6.42 o 
  -1 -14   8       68.56       66.97      8.36 o 
   0 -14   8       24.71       21.90      5.73 o 
   1 -14   8       20.02        9.16      5.01 o 
   2 -14   8       22.68        8.23      7.20 o 
   3 -14   8        1.65        5.12      6.50 o 
   4 -14   8        4.10       22.02      6.63 o 
  -7 -13   8       16.95       14.21      5.41 o 
  -6 -13   8       37.62       42.21      5.66 o 
  -5 -13   8       58.93       67.88      6.58 o 
  -4 -13   8       62.69       71.21      6.51 o 
  -3 -13   8      168.15      186.22      9.43 o 
  -2 -13   8       99.04       94.44      7.04 o 
  -1 -13   8       87.64       72.56      6.37 o 
   0 -13   8       43.56       38.63      8.47 o 
   1 -13   8        3.12        8.77      4.44 o 
   2 -13   8       39.70       48.44      7.87 o 
   3 -13   8       99.18      103.82     10.85 o 
   4 -13   8      138.30      139.04     12.71 o 
   5 -13   8       82.04       83.23     15.26 o 
  -8 -12   8      113.66      118.45      8.86 o 
  -7 -12   8       69.25       64.46      6.67 o 
  -6 -12   8      123.35      131.77      8.51 o 
  -5 -12   8      297.11      324.78     12.29 o 
  -4 -12   8      241.73      237.81      9.97 o 
  -3 -12   8       95.20       75.86      5.37 o 
  -2 -12   8       10.97       17.00      3.25 o 
  -1 -12   8       16.98       23.98      4.28 o 
   0 -12   8       72.92       64.43      7.79 o 
   1 -12   8      138.03      125.49     12.48 o 
   2 -12   8      202.22      193.86     13.24 o 
   3 -12   8      223.88      205.25     14.05 o 
   4 -12   8       73.94       63.38      9.28 o 
   5 -12   8        6.22       -3.79      4.34 o 
   6 -12   8        2.37        8.97      6.01 o 
  -9 -11   8       42.37       44.18      7.15 o 
  -8 -11   8      197.34      212.27     11.00 o 
  -7 -11   8      337.14      358.22     13.25 o 
  -6 -11   8      427.80      398.76     15.30 o 
  -5 -11   8      245.69      278.35     10.76 o 
  -4 -11   8        4.22        9.41      2.91 o 
  -3 -11   8      151.86      148.21      7.30 o 
  -2 -11   8      133.94      116.87      5.87 o 
  -1 -11   8      216.34      214.15     16.74 o 
   0 -11   8      225.78      238.93      9.93 o 
   1 -11   8      252.56      226.80     14.16 o 
   2 -11   8        8.07        3.82      4.56 o 
   3 -11   8       25.25       41.70      7.80 o 
   4 -11   8       32.47       40.87     11.00 o 
   5 -11   8       18.30       14.28      5.54 o 
   6 -11   8        6.72        6.76      6.34 o 
   7 -11   8        0.45        5.64      4.99 o 
 -10 -10   8       92.46       89.19      8.43 o 
  -9 -10   8      198.65      201.02     12.96 o 
  -8 -10   8      187.83      191.28      9.95 o 
  -7 -10   8       78.22       68.58      6.36 o 
  -6 -10   8       23.92       34.51      4.62 o 
  -5 -10   8       98.83       70.37      5.57 o 
  -4 -10   8       93.91      129.82      7.10 o 
  -3 -10   8      160.66      157.41      7.83 o 
  -2 -10   8      116.41      108.46      6.70 o 
  -1 -10   8       47.52       47.22      4.28 o 
   0 -10   8      138.29      110.13      8.06 o 
   1 -10   8      366.77      356.65     16.24 o 
   2 -10   8       52.61       67.83      8.05 o 
   3 -10   8       56.05       54.62      7.64 o 
   4 -10   8       13.65        9.16      4.99 o 
   5 -10   8       18.29       23.73      5.73 o 
   6 -10   8        0.60       12.96      8.26 o 
   7 -10   8        8.90       14.71      5.52 o 
 -11  -9   8       60.90       61.28     11.86 o 
 -10  -9   8       67.95       71.96      9.88 o 
  -9  -9   8       11.14       11.18      4.47 o 
  -8  -9   8      124.00      130.34     11.70 o 
  -7  -9   8      184.22      187.77     10.22 o 
  -6  -9   8      107.78       93.16      6.29 o 
  -5  -9   8      192.43      202.14      8.78 o 
  -4  -9   8       40.16       53.37      5.20 o 
  -3  -9   8      274.61      261.63      8.14 o 
  -2  -9   8     1434.19     1311.04     25.77 o 
  -1  -9   8     1801.54     1688.32     31.95 o 
   0  -9   8      356.05      339.94     11.12 o 
   1  -9   8      217.78      245.68      9.25 o 
   2  -9   8       21.57       15.32      4.85 o 
   3  -9   8       13.40       18.98      5.60 o 
   4  -9   8       19.68       23.79      8.06 o 
   5  -9   8       21.81       36.99      7.09 o 
   6  -9   8        8.83       20.46      6.10 o 
   7  -9   8       48.03       81.31      9.84 o 
   8  -9   8       30.88       23.54      6.50 o 
 -11  -8   8       26.69       34.94      6.28 o 
 -10  -8   8      111.80      108.01      8.64 o 
  -9  -8   8      127.13      131.58      8.55 o 
  -8  -8   8       92.49       97.89      7.21 o 
  -7  -8   8       12.56        8.20      4.02 o 
  -6  -8   8        8.55        7.75      2.99 o 
  -5  -8   8      315.06      242.82      9.27 o 
  -4  -8   8     1740.90     1809.15     37.93 o 
  -3  -8   8     3561.44     3473.58     60.78 o 
  -2  -8   8     2313.35     2288.85     50.23 o 
  -1  -8   8      389.54      360.14      9.48 o 
   0  -8   8       16.48       16.25      2.54 o 
   1  -8   8        5.98       14.38      2.87 o 
   2  -8   8        1.06        8.74      3.42 o 
   3  -8   8       59.25       62.12      7.51 o 
   4  -8   8       53.25       73.62      8.33 o 
   5  -8   8      311.60      272.24     14.78 o 
   6  -8   8      192.38      153.84     12.34 o 
   7  -8   8       33.03       33.43      6.92 o 
   8  -8   8        1.86        7.48      5.51 o 
 -11  -7   8      111.76      127.70     11.33 o 
 -10  -7   8       36.48       36.28      5.69 o 
  -9  -7   8        2.45       -2.57      4.20 o 
  -8  -7   8       23.42       30.11      4.90 o 
  -7  -7   8      501.42      487.46     18.95 o 
  -6  -7   8     2756.93     2589.83     54.09 o 
  -5  -7   8     3098.44     3177.58     56.01 o 
  -4  -7   8     2802.31     2813.60     83.73 o 
  -3  -7   8      456.72      456.93     10.90 o 
  -2  -7   8        0.19        1.44      2.22 o 
  -1  -7   8       53.98       67.34      3.70 o 
   0  -7   8        3.96        3.20      1.75 o 
   1  -7   8       97.43       94.26      4.63 o 
   2  -7   8      102.41      114.38      6.29 o 
   3  -7   8      273.47      208.88     16.65 o 
   4  -7   8      343.00      274.88     14.26 o 
   5  -7   8       52.40       35.24      9.12 o 
   6  -7   8        6.17        3.25      5.73 o 
   7  -7   8       28.64       35.82      7.29 o 
   8  -7   8       40.57       52.43      8.85 o 
 -12  -6   8       17.60       32.09      8.39 o 
 -11  -6   8        4.89       12.12      4.49 o 
 -10  -6   8       94.14      101.10      7.86 o 
  -9  -6   8      207.53      177.93     11.89 o 
  -8  -6   8     1157.78     1120.64     27.33 o 
  -7  -6   8     1133.54     1068.26     25.86 o 
  -6  -6   8     1464.33     1496.43     56.37 o 
  -5  -6   8      692.92      695.02     15.02 o 
  -4  -6   8      188.96      186.42      6.07 o 
  -3  -6   8        8.94       11.61      1.83 o 
  -2  -6   8      495.78      480.92     11.96 o 
  -1  -6   8      122.04      107.33      5.29 o 
   0  -6   8      320.54      285.26     12.94 o 
   1  -6   8      760.01      735.31     15.59 o 
   2  -6   8      721.05      708.90     15.42 o 
   3  -6   8        1.31        8.54      2.26 o 
   4  -6   8      188.83      206.86      9.22 o 
   5  -6   8      224.65      244.20     13.51 o 
   6  -6   8      192.92      180.48     15.71 o 
   7  -6   8      103.69      118.65     11.31 o 
   8  -6   8       37.36       33.92      8.02 o 
   9  -6   8        3.96       -0.97      5.43 o 
 -12  -5   8       89.20       94.39     10.85 o 
 -11  -5   8      205.76      160.71     14.62 o 
 -10  -5   8      300.28      300.41     12.05 o 
  -9  -5   8      206.22      216.38     10.69 o 
  -8  -5   8      411.34      338.14     14.07 o 
  -7  -5   8      252.22      259.80      9.79 o 
  -6  -5   8      239.17      201.74     13.66 o 
  -5  -5   8      195.61      200.50      6.25 o 
  -4  -5   8        1.94        0.59      1.63 o 
  -3  -5   8        1.83        4.00      1.69 o 
  -2  -5   8     1329.91     1282.88     28.89 o 
  -1  -5   8     1458.11     1402.15     31.25 o 
   0  -5   8       64.51       60.07      3.35 o 
   1  -5   8      220.89      203.55      6.40 o 
   2  -5   8      697.40      634.47     35.55 o 
   3  -5   8      381.51      415.70     10.54 o 
   4  -5   8      356.45      332.61     11.43 o 
   5  -5   8      296.30      292.67     11.18 o 
   6  -5   8       95.67       62.58      8.38 o 
   7  -5   8        8.80       -1.94      4.66 o 
   8  -5   8        0.38        2.27      4.72 o 
   9  -5   8       17.13       23.38      6.56 o 
 -12  -4   8       63.13       55.84      6.87 o 
 -11  -4   8       82.39       74.41      7.21 o 
 -10  -4   8        1.20        9.29      6.14 o 
  -9  -4   8        9.41       14.29      5.06 o 
  -8  -4   8      113.92      125.21      8.10 o 
  -7  -4   8       68.78       73.05      5.31 o 
  -6  -4   8       25.73       31.76      4.01 o 
  -5  -4   8      237.37      239.71      6.89 o 
  -4  -4   8     2419.29     2417.13     42.63 o 
  -3  -4   8     2688.16     2861.21     49.61 o 
  -2  -4   8      518.06      455.46     12.80 o 
  -1  -4   8     1940.57     1952.00     41.60 o 
   0  -4   8     2588.72     2497.80     52.03 o 
   1  -4   8     1454.20     1391.50     26.02 o 
   2  -4   8      580.93      542.43     12.32 o 
   3  -4   8      172.04      188.11      7.88 o 
   4  -4   8        1.19       -1.19      3.02 o 
   5  -4   8       23.97       55.52      7.11 o 
   6  -4   8       57.94       84.37     13.27 o 
   7  -4   8       58.97       59.84      8.32 o 
   8  -4   8       10.03       17.35      6.26 o 
   9  -4   8        0.48        0.79      5.22 o 
 -12  -3   8        4.73        2.10      6.31 o 
 -11  -3   8      118.10      110.28      8.20 o 
 -10  -3   8      307.59      322.27     12.18 o 
  -9  -3   8      120.79      144.36      8.01 o 
  -8  -3   8        1.66       -1.59      2.81 o 
  -7  -3   8      212.75      219.78      8.48 o 
  -6  -3   8      656.97      679.46     14.62 o 
  -5  -3   8      527.19      560.17     12.34 o 
  -4  -3   8      394.39      349.38      8.50 o 
  -3  -3   8     1318.52     1323.96     24.38 o 
  -2  -3   8     2974.83     2964.18     60.60 o 
  -1  -3   8     2671.56     2745.66     56.57 o 
   0  -3   8       91.99       96.86      5.40 o 
   1  -3   8        3.38        1.75      1.98 o 
   2  -3   8        5.39        6.65      2.57 o 
   3  -3   8      130.65      133.11      5.62 o 
   4  -3   8      583.08      593.27     16.20 o 
   5  -3   8      411.37      433.67     11.61 o 
   6  -3   8       11.67       11.08      3.73 o 
   7  -3   8        0.28       -3.07      3.65 o 
   8  -3   8        6.91        5.61      5.04 o 
   9  -3   8        0.99       -0.32      8.06 o 
 -13  -2   8       80.29       88.24     26.80 o 
 -12  -2   8      127.60      133.40      9.35 o 
 -11  -2   8      157.42      160.89      9.37 o 
 -10  -2   8       38.56       47.89      5.66 o 
  -9  -2   8       29.41       27.09      4.20 o 
  -8  -2   8      282.56      268.01      9.89 o 
  -7  -2   8      189.62      193.55      6.60 o 
  -6  -2   8      546.72      529.77     12.20 o 
  -5  -2   8     4681.74     4660.08     79.33 o 
  -4  -2   8     3352.77     3353.44     57.82 o 
  -3  -2   8      791.82      850.36     16.51 o 
  -2  -2   8        7.32       15.86      2.66 o 
  -1  -2   8      191.42      127.80      5.92 o 
   0  -2   8      760.24      666.66     16.92 o 
   1  -2   8     2336.01     2179.37     38.81 o 
   2  -2   8     2524.37     2411.07     42.99 o 
   3  -2   8      618.70      601.79     27.43 o 
   4  -2   8       25.19       30.80      3.42 o 
   5  -2   8        1.32       -1.47      2.33 o 
   6  -2   8        1.92        1.15      3.23 o 
   7  -2   8        9.86        9.86      3.78 o 
   8  -2   8       24.12       45.24      6.27 o 
   9  -2   8       37.65       48.19     12.76 o 
 -13  -1   8       24.17       23.92      5.86 o 
 -12  -1   8       16.47       15.05      5.38 o 
 -11  -1   8       20.93       16.65      5.83 o 
 -10  -1   8       39.98       33.63      5.07 o 
  -9  -1   8      159.47      151.24     11.83 o 
  -8  -1   8      472.70      460.91     13.80 o 
  -7  -1   8     1767.62     1656.02     34.54 o 
  -6  -1   8     1474.28     1502.92     28.28 o 
  -5  -1   8      104.25      115.98      4.77 o 
  -4  -1   8       32.69       14.58      2.21 o 
  -3  -1   8       42.47       28.84      2.23 o 
  -2  -1   8      871.63      780.06     18.77 o 
  -1  -1   8     3844.28     3739.37     75.28 o 
   0  -1   8     5321.61     5232.81     88.39 o 
   1  -1   8     2154.84     2183.65     39.00 o 
   2  -1   8      372.92      317.44      8.57 o 
   3  -1   8      260.70      243.58     15.85 o 
   4  -1   8        0.04       -2.68      1.95 o 
   5  -1   8      148.32      160.86      6.73 o 
   6  -1   8       78.00      105.44      6.11 o 
   7  -1   8      121.22      133.62      8.56 o 
   8  -1   8      162.53      175.82     10.06 o 
   9  -1   8       60.32       55.56     13.83 o 
 -13   0   8        2.63        2.77      8.26 o 
 -12   0   8        0.06        6.75      5.15 o 
 -11   0   8      159.18      148.63      9.05 o 
 -10   0   8      542.94      539.92     16.48 o 
  -9   0   8      962.16      947.88     23.85 o 
  -8   0   8      548.25      510.11     16.12 o 
  -7   0   8       22.57       19.29      2.79 o 
  -6   0   8       61.47       60.71      3.94 o 
  -5   0   8      832.59      737.62     15.50 o 
  -4   0   8     2922.55     2787.46     48.78 o 
  -3   0   8     3241.59     3174.95     54.87 o 
  -2   0   8     2542.04     2516.60     43.99 o 
  -1   0   8     2712.69     2822.33     49.08 o 
   0   0   8      876.07      887.51     17.57 o 
   1   0   8       66.98       88.22      4.12 o 
   2   0   8        0.51        1.90      1.82 o 
   3   0   8        1.22        2.20      2.59 o 
   4   0   8      134.55      157.53     10.40 o 
   5   0   8      213.58      223.95      8.30 o 
   6   0   8      258.84      244.16      8.90 o 
   7   0   8      105.35       82.79      7.23 o 
   8   0   8        3.85        5.87      7.20 o 
   9   0   8        6.90       19.64      9.16 o 
 -13   1   8       54.33       74.46     13.58 o 
 -12   1   8      179.91      166.40     13.00 o 
 -11   1   8      207.34      244.23     14.12 o 
 -10   1   8      221.31      245.58     10.39 o 
  -9   1   8        0.05        6.15      3.21 o 
  -8   1   8      272.60      265.49     14.89 o 
  -7   1   8      346.67      294.64     15.39 o 
  -6   1   8      603.00      570.25     13.06 o 
  -5   1   8     1286.69     1306.48     24.93 o 
  -4   1   8     1996.87     1989.04     35.84 o 
  -3   1   8     1712.11     1732.59     31.49 o 
  -2   1   8     1268.16     1343.39     32.91 o 
  -1   1   8      809.04      773.22     15.66 o 
   0   1   8       26.49       33.77      2.71 o 
   1   1   8      116.89      113.10      4.74 o 
   2   1   8      165.25      145.19      6.77 o 
   3   1   8      397.11      369.24     12.65 o 
   4   1   8      249.61      234.20      7.88 o 
   5   1   8       46.98       40.65      4.39 o 
   6   1   8       92.11      120.57      9.29 o 
   7   1   8      202.78      252.10     13.07 o 
   8   1   8      103.41      116.64     19.60 o 
 -13   2   8       48.68       61.23      9.45 o 
 -12   2   8       17.98       19.34      6.16 o 
 -11   2   8        5.11        6.76      4.70 o 
 -10   2   8      129.00      138.90      8.21 o 
  -9   2   8      348.49      350.26     12.42 o 
  -8   2   8      399.87      371.49     11.66 o 
  -7   2   8      170.53      156.43      6.23 o 
  -6   2   8      374.30      371.94      9.87 o 
  -5   2   8      258.44      280.05      9.78 o 
  -4   2   8       16.40       35.90      3.17 o 
  -3   2   8       28.35       14.70      2.47 o 
  -2   2   8       21.56       14.71      2.24 o 
  -1   2   8        9.13        9.06      1.94 o 
   0   2   8       30.53       27.06      2.87 o 
   1   2   8      184.64      172.55      5.97 o 
   2   2   8      145.20      182.00      6.55 o 
   3   2   8        2.57        2.50      3.74 o 
   4   2   8      947.89      913.42     19.80 o 
   5   2   8      918.67      923.60     38.75 o 
   6   2   8      286.05      299.37     13.09 o 
   7   2   8       59.69       69.28      6.65 o 
   8   2   8        7.57       -1.88      7.85 o 
 -12   3   8       40.02       51.66      7.90 o 
 -11   3   8       73.66       80.74     12.07 o 
 -10   3   8       66.60       67.27      7.87 o 
  -9   3   8       77.54       82.11      8.22 o 
  -8   3   8       32.98       42.23      4.17 o 
  -7   3   8       16.84       16.49      3.09 o 
  -6   3   8        6.39        6.48      2.38 o 
  -5   3   8      207.08      209.04      8.61 o 
  -4   3   8      513.72      512.44     11.92 o 
  -3   3   8      134.15      115.26      4.69 o 
  -2   3   8        3.82        7.91      2.61 o 
  -1   3   8      305.91      268.21      9.05 o 
   0   3   8       10.63       20.61      3.65 o 
   1   3   8      489.58      407.93     16.20 o 
   2   3   8     3633.16     3535.75    120.11 o 
   3   3   8     2976.10     2918.42     60.52 o 
   4   3   8      392.14      398.58     13.13 o 
   5   3   8       71.52       71.65      6.45 o 
   6   3   8       14.16       11.07      3.76 o 
   7   3   8        0.85        4.12      5.81 o 
   8   3   8       15.24       15.55      9.16 o 
 -12   4   8       14.95        8.57     10.39 o 
 -11   4   8        1.49        7.19      4.30 o 
 -10   4   8        5.77       10.63      4.46 o 
  -9   4   8       57.01       57.75      6.76 o 
  -8   4   8      251.48      277.70     10.71 o 
  -7   4   8      721.15      709.70     16.28 o 
  -6   4   8      492.14      472.34     11.87 o 
  -5   4   8      153.65      154.32      5.98 o 
  -4   4   8       17.87       10.38      2.76 o 
  -3   4   8        3.22        5.57      2.68 o 
  -2   4   8        3.67       10.19      2.84 o 
  -1   4   8     1003.02      893.68     29.35 o 
   0   4   8     3903.92     3869.95     93.47 o 
   1   4   8     3475.33     3623.33     90.06 o 
   2   4   8      916.13      930.28     23.19 o 
   3   4   8       40.81       39.07      6.76 o 
   4   4   8       10.71        1.58      3.60 o 
   5   4   8        0.09        1.59      3.03 o 
   6   4   8       44.98       45.82      7.71 o 
   7   4   8       50.83       66.01      8.78 o 
 -12   5   8        3.29       10.50      6.38 o 
 -11   5   8       22.06       22.82      7.98 o 
 -10   5   8      119.92      137.62      8.80 o 
  -9   5   8      567.45      573.85     17.55 o 
  -8   5   8      681.22      749.00     17.38 o 
  -7   5   8      123.98      121.94      6.07 o 
  -6   5   8        9.11        9.43      2.36 o 
  -5   5   8       10.65       10.46      3.38 o 
  -4   5   8      109.90       91.65      6.23 o 
  -3   5   8     2125.34     2044.61     43.92 o 
  -2   5   8     4255.31     4414.46    106.07 o 
  -1   5   8     1766.54     1768.66     38.78 o 
   0   5   8      355.07      354.90     11.86 o 
   1   5   8        5.07        4.30      4.10 o 
   2   5   8       24.64       16.50      3.45 o 
   3   5   8       36.65       35.32      4.65 o 
   4   5   8       62.01       77.69      6.43 o 
   5   5   8       89.79       92.55      7.24 o 
   6   5   8       45.20       33.70      8.22 o 
   7   5   8       18.83       19.92      6.33 o 
 -11   6   8      125.56      144.79     11.96 o 
 -10   6   8      146.31      165.56      9.82 o 
  -9   6   8       46.46       43.88      5.58 o 
  -8   6   8       21.52       10.21      4.93 o 
  -7   6   8        2.78        7.47      3.44 o 
  -6   6   8      229.98      216.92      9.39 o 
  -5   6   8     1089.71     1056.46     30.71 o 
  -4   6   8     1401.10     1252.03     88.08 o 
  -3   6   8      368.06      393.24     12.95 o 
  -2   6   8      103.48       97.84      6.65 o 
  -1   6   8        4.41        1.20      2.76 o 
   0   6   8       25.11       29.04      4.18 o 
   1   6   8       37.30       47.74      6.82 o 
   2   6   8      193.25      163.43      8.58 o 
   3   6   8      286.71      265.39     10.65 o 
   4   6   8      129.13      128.19      8.13 o 
   5   6   8       21.06       28.48      4.74 o 
   6   6   8        0.07       -5.92      4.24 o 
 -11   7   8       19.60       33.63      9.00 o 
 -10   7   8        5.83       -4.95     10.39 o 
  -9   7   8       20.39       25.95      6.34 o 
  -8   7   8      231.55      229.25     13.51 o 
  -7   7   8      537.05      535.60     20.85 o 
  -6   7   8      490.92      470.24     20.75 o 
  -5   7   8       25.86       29.84      6.15 o 
  -4   7   8       13.37       12.96      3.91 o 
  -3   7   8      158.84      159.67      8.36 o 
  -2   7   8      332.74      341.63     11.96 o 
  -1   7   8       99.23       92.09      6.73 o 
   0   7   8       84.06       77.53      6.35 o 
   1   7   8      191.67      166.72      8.83 o 
   2   7   8      226.43      226.84     10.27 o 
   3   7   8       10.03       11.09      3.79 o 
   4   7   8       10.29       22.58      4.62 o 
   5   7   8        5.79       10.50      7.24 o 
   6   7   8       48.48       53.81     14.16 o 
 -10   8   8       49.76       53.43     11.54 o 
  -9   8   8      122.11      133.04     12.05 o 
  -8   8   8       83.85       96.10     10.38 o 
  -7   8   8        4.31       13.61      5.58 o 
  -6   8   8       81.11       93.27      7.34 o 
  -5   8   8      140.95      136.04      8.44 o 
  -4   8   8      143.07      126.21      7.98 o 
  -3   8   8      127.21      130.79      9.83 o 
  -2   8   8      155.50      159.13      8.68 o 
  -1   8   8      149.55      161.01      8.85 o 
   0   8   8      219.34      216.25      9.86 o 
   1   8   8       22.33       21.27      4.26 o 
   2   8   8       43.40       44.39      6.47 o 
   3   8   8      101.15       97.33      7.79 o 
   4   8   8       97.02      110.56      8.62 o 
   5   8   8       65.85       68.80      9.14 o 
  -9   9   8        5.38        8.70      5.61 o 
  -8   9   8       53.80       57.04      8.64 o 
  -7   9   8      117.17      116.01     11.19 o 
  -6   9   8      181.35      183.68     15.38 o 
  -5   9   8       98.64       99.42      7.71 o 
  -4   9   8       24.53       28.53      4.60 o 
  -3   9   8        5.93       13.67      3.83 o 
  -2   9   8       32.90       38.75      5.09 o 
  -1   9   8        0.11       -3.15      2.87 o 
   0   9   8       86.31       81.05      7.27 o 
   1   9   8      118.16      119.63      8.66 o 
   2   9   8       98.97       83.96      7.52 o 
   3   9   8       23.54       22.15      5.04 o 
   4   9   8        3.69        2.19      4.76 o 
  -9  10   8       39.65       40.83     12.03 o 
  -8  10   8       72.99       91.02     10.64 o 
  -7  10   8       51.75       55.21      9.01 o 
  -6  10   8        6.52        4.10      4.71 o 
  -5  10   8        0.46        0.19      3.78 o 
  -4  10   8        1.84       -0.92      3.70 o 
  -3  10   8       18.47       24.15      5.17 o 
  -2  10   8      246.14      246.98     15.26 o 
  -1  10   8      345.01      315.39     12.97 o 
   0  10   8       94.65       90.45      8.03 o 
   1  10   8        7.15       11.52      4.24 o 
   2  10   8        6.93        9.48      4.31 o 
   3  10   8       44.96       61.03      7.50 o 
  -7  11   8        2.21        4.77      5.25 o 
  -6  11   8       16.10       15.01      6.17 o 
  -5  11   8       83.66       93.33     10.58 o 
  -4  11   8      152.89      151.92     10.07 o 
  -3  11   8      232.68      256.60     11.86 o 
  -2  11   8       96.59      101.59      8.58 o 
  -1  11   8        1.13       -0.89      3.74 o 
   0  11   8       16.01       11.36      5.25 o 
   1  11   8       57.13       55.07      6.88 o 
   2  11   8      179.45      220.00     23.33 o 
  -5  12   8      144.11      155.41     18.29 o 
  -4  12   8       70.76       53.53     18.37 o 
  -3  12   8        0.30        0.31      3.57 o 
  -2  12   8       48.13       50.37      8.34 o 
  -1  12   8       77.52       75.66      9.39 o 
  -4 -15   9       67.79      103.59     14.16 o 
  -3 -15   9       73.94       85.85      9.71 o 
  -1 -15   9       36.98       52.12     10.92 o 
   0 -15   9       85.45       90.42     10.25 o 
   1 -15   9       29.23       35.37      6.80 o 
  -6 -14   9       70.52       86.17      9.87 o 
  -5 -14   9       42.82       49.06     10.51 o 
  -4 -14   9       86.15      104.81     19.15 o 
  -3 -14   9      138.16      132.24     11.12 o 
  -2 -14   9      243.05      257.00     11.14 o 
  -1 -14   9       72.64       61.14      8.49 o 
   0 -14   9       13.05       17.66      5.16 o 
   1 -14   9       13.21       13.68      6.95 o 
   2 -14   9       52.85       54.39     10.31 o 
   3 -14   9       22.11       26.95     10.80 o 
  -7 -13   9       32.50       31.87      6.61 o 
  -6 -13   9       36.62       44.90      7.77 o 
  -5 -13   9       81.29       91.49      9.83 o 
  -4 -13   9      225.84      235.49     14.34 o 
  -3 -13   9      119.79      134.10     17.84 o 
  -2 -13   9       12.34       13.96      3.58 o 
  -1 -13   9       30.01       24.91      6.30 o 
   0 -13   9       79.61       79.75      9.78 o 
   1 -13   9       23.68       25.65      6.65 o 
   2 -13   9       12.18       10.62      5.25 o 
   3 -13   9        0.03        7.11      5.52 o 
   4 -13   9       12.23       36.80      7.87 o 
  -8 -12   9        3.67       11.40      5.26 o 
  -7 -12   9      115.28      120.61     15.34 o 
  -6 -12   9      166.92      189.15     13.27 o 
  -5 -12   9       25.52       28.73      6.39 o 
  -4 -12   9       27.84       45.34      7.25 o 
  -3 -12   9      141.03      138.40      9.84 o 
  -2 -12   9      155.89      166.31     10.19 o 
  -1 -12   9       25.04       35.13      4.56 o 
   0 -12   9        2.21        3.21      4.14 o 
   1 -12   9       46.42       58.91     10.92 o 
   2 -12   9      179.66      215.37     14.35 o 
   3 -12   9      178.45      204.21     23.16 o 
   4 -12   9       83.95       80.04     10.29 o 
   5 -12   9       20.62       21.20      6.50 o 
  -9 -11   9       37.98       34.17      7.72 o 
  -8 -11   9       10.41       11.71      8.80 o 
  -7 -11   9       28.13       42.71      7.57 o 
  -6 -11   9      168.11      193.87     18.82 o 
  -5 -11   9      200.97      220.15     13.26 o 
  -4 -11   9       89.13      106.91     20.58 o 
  -3 -11   9        7.74       10.25      3.03 o 
  -2 -11   9        5.13        8.85      3.05 o 
  -1 -11   9       83.16       96.93      6.82 o 
   0 -11   9      245.51      262.82     21.19 o 
   1 -11   9      602.65      631.26     24.10 o 
   2 -11   9      417.92      418.18     19.05 o 
   3 -11   9      133.54      118.00     11.39 o 
   4 -11   9       17.11        8.09      5.13 o 
   5 -11   9        0.25       -2.86      3.59 o 
   6 -11   9        0.00        6.38      4.13 o 
 -10 -10   9        5.10        4.46      4.94 o 
  -9 -10   9      126.29      152.43      9.97 o 
  -8 -10   9      384.41      423.44     22.60 o 
  -7 -10   9      563.50      597.21     18.04 o 
  -6 -10   9      122.60      144.20     17.35 o 
  -5 -10   9        4.67        4.14      3.47 o 
  -4 -10   9      123.67      144.30     10.01 o 
  -3 -10   9      262.20      285.74     12.97 o 
  -2 -10   9      469.77      486.30     15.05 o 
  -1 -10   9     1137.20     1107.45     27.32 o 
   0 -10   9      728.87      688.09     19.06 o 
   1 -10   9       78.61       53.93      9.37 o 
   2 -10   9       51.90       28.53      6.21 o 
   3 -10   9        1.45        7.72     13.79 o 
   4 -10   9        1.11       -5.26      3.51 o 
   5 -10   9       22.09       24.91      6.18 o 
   6 -10   9        7.95       10.20     10.15 o 
   7 -10   9        5.44       -2.26      3.93 o 
 -10  -9   9      332.17      400.31     19.43 o 
  -9  -9   9      476.90      528.96     25.22 o 
  -8  -9   9       46.93       53.38      6.08 o 
  -7  -9   9       28.43       30.48      4.51 o 
  -6  -9   9      124.47      142.01      7.72 o 
  -5  -9   9      244.36      183.54     25.94 o 
  -4  -9   9      438.23      428.91     25.84 o 
  -3  -9   9      706.76      742.03     19.87 o 
  -2  -9   9      590.56      502.99     36.33 o 
  -1  -9   9      229.83      201.48      8.89 o 
   0  -9   9      276.73      256.48      9.94 o 
   1  -9   9        0.50        0.85      2.45 o 
   2  -9   9      112.80      107.01     13.54 o 
   3  -9   9      102.87      100.23      9.86 o 
   4  -9   9       42.32       51.50     10.43 o 
   5  -9   9       12.43       11.40      5.27 o 
   6  -9   9       45.63       31.47      6.91 o 
   7  -9   9        1.52        0.36      3.98 o 
 -11  -8   9      204.23      265.78     12.82 o 
 -10  -8   9       24.60       27.75      5.41 o 
  -9  -8   9       40.67       42.12      5.64 o 
  -8  -8   9      245.38      246.44     10.35 o 
  -7  -8   9      390.81      378.77     21.89 o 
  -6  -8   9      402.75      400.18     14.71 o 
  -5  -8   9      232.55      217.88      8.51 o 
  -4  -8   9      111.67      140.94      7.48 o 
  -3  -8   9       21.19       21.81      3.84 o 
  -2  -8   9        3.06        1.74      2.46 o 
  -1  -8   9       89.98       75.15      5.75 o 
   0  -8   9      174.82      150.40      7.21 o 
   1  -8   9        5.88        5.97      2.74 o 
   2  -8   9       94.24       85.14      8.55 o 
   3  -8   9      177.71      126.81     10.45 o 
   4  -8   9      115.29       88.83      9.64 o 
   5  -8   9       13.42       16.42      8.30 o 
   6  -8   9       63.56       91.54     10.79 o 
   7  -8   9       31.66       23.69      6.91 o 
 -11  -7   9       30.64       38.97      5.77 o 
 -10  -7   9      118.05      127.02      8.83 o 
  -9  -7   9      200.32      182.52     13.81 o 
  -8  -7   9      225.45      235.22     10.90 o 
  -7  -7   9       78.18       82.66      6.25 o 
  -6  -7   9        1.56       -0.29      2.57 o 
  -5  -7   9        0.14        2.16      2.00 o 
  -4  -7   9      210.52      154.63      7.66 o 
  -3  -7   9      323.11      316.01     14.39 o 
  -2  -7   9      174.30      164.33     11.75 o 
  -1  -7   9      130.77       99.94      6.24 o 
   0  -7   9      516.60      489.36     14.44 o 
   1  -7   9      547.59      527.08     17.24 o 
   2  -7   9       37.67       22.21      3.95 o 
   3  -7   9      176.97      248.69     13.59 o 
   4  -7   9      333.78      318.98     15.99 o 
   5  -7   9      126.29      132.43     11.54 o 
   6  -7   9       91.48       74.48      9.72 o 
   7  -7   9        4.72        1.28      7.81 o 
   8  -7   9        0.62        4.13     10.51 o 
 -12  -6   9      114.38      133.99      9.78 o 
 -11  -6   9      108.29      133.45      9.26 o 
 -10  -6   9       45.48       45.44      5.74 o 
  -9  -6   9       25.18       16.15      4.13 o 
  -8  -6   9       41.86       42.65      4.75 o 
  -7  -6   9      158.01      165.29      8.07 o 
  -6  -6   9      730.69      714.97     18.48 o 
  -5  -6   9      845.97      783.53     16.67 o 
  -4  -6   9       76.54       72.71      5.29 o 
  -3  -6   9       33.74       43.56      6.54 o 
  -2  -6   9       90.84       83.31      5.60 o 
  -1  -6   9      543.25      476.24     27.92 o 
   0  -6   9      100.77       91.81      6.17 o 
   1  -6   9      173.81      161.76     10.59 o 
   2  -6   9      805.99      794.60     23.17 o 
   3  -6   9      424.64      393.29     19.91 o 
   4  -6   9      118.91       98.81     13.75 o 
   5  -6   9        0.50        5.14      4.61 o 
   6  -6   9       18.42       41.85      7.43 o 
   7  -6   9       10.27       15.64      6.03 o 
   8  -6   9       24.89       45.04      8.18 o 
 -12  -5   9        7.72        1.16      4.09 o 
 -11  -5   9        5.70       11.93      4.36 o 
 -10  -5   9        2.33        2.55      5.07 o 
  -9  -5   9      102.80       79.70      6.68 o 
  -8  -5   9      737.09      715.65     19.40 o 
  -7  -5   9     1259.70     1251.74     34.72 o 
  -6  -5   9       98.40       87.11      5.55 o 
  -5  -5   9       27.30       36.88      2.97 o 
  -4  -5   9       66.86       73.42      5.16 o 
  -3  -5   9      410.37      378.86     11.78 o 
  -2  -5   9       43.53       25.95      3.91 o 
  -1  -5   9     1754.88     1749.73     39.55 o 
   0  -5   9     2270.92     2257.29     48.23 o 
   1  -5   9      562.40      514.08     15.26 o 
   2  -5   9       26.64       25.14      3.89 o 
   3  -5   9       91.62      126.53      9.88 o 
   4  -5   9      156.50      183.24     12.97 o 
   5  -5   9      171.11      183.22     12.58 o 
   6  -5   9      165.82      195.36     13.54 o 
   7  -5   9       86.67       78.93      9.78 o 
   8  -5   9       14.56       14.05     11.17 o 
 -12  -4   9       13.39       11.98      5.66 o 
 -11  -4   9      143.61      124.77      8.78 o 
 -10  -4   9      320.39      282.10     20.21 o 
  -9  -4   9      380.29      362.91     12.63 o 
  -8  -4   9       58.03       63.34      5.56 o 
  -7  -4   9        0.28       -0.89      2.31 o 
  -6  -4   9        1.14        2.62      2.09 o 
  -5  -4   9        1.06        1.55      1.90 o 
  -4  -4   9      360.88      366.19      9.04 o 
  -3  -4   9     3118.05     3191.91     65.63 o 
  -2  -4   9     1774.10     1734.91     37.85 o 
  -1  -4   9      273.47      257.09      9.36 o 
   0  -4   9      120.70      126.67      6.70 o 
   1  -4   9       79.05       91.13      7.65 o 
   2  -4   9      207.58      170.48      7.82 o 
   3  -4   9      917.20      957.05     23.95 o 
   4  -4   9      610.07      648.74     18.31 o 
   5  -4   9      330.44      329.68     21.68 o 
   6  -4   9      170.32      144.53     11.83 o 
   7  -4   9       20.29        9.82      5.93 o 
   8  -4   9        0.63       -6.66      4.44 o 
 -12  -3   9      124.29      101.72      8.33 o 
 -11  -3   9      150.34      125.87      8.55 o 
 -10  -3   9       64.48       73.17      6.71 o 
  -9  -3   9        2.02        4.83      3.19 o 
  -8  -3   9        1.20       -1.28      3.06 o 
  -7  -3   9      280.99      277.35      9.94 o 
  -6  -3   9     1833.80     1740.06     37.23 o 
  -5  -3   9     4205.58     4148.52     71.35 o 
  -4  -3   9     1882.86     1815.77     32.95 o 
  -3  -3   9      218.54      202.66     13.79 o 
  -2  -3   9      376.71      309.19     10.09 o 
  -1  -3   9     1500.55     1468.08     32.84 o 
   0  -3   9      876.22      851.03     21.05 o 
   1  -3   9     1143.88     1194.63     27.98 o 
   2  -3   9      723.54      686.91     18.27 o 
   3  -3   9      490.75      449.97     13.89 o 
   4  -3   9      334.29      270.53     10.57 o 
   5  -3   9       95.26       62.09      8.04 o 
   6  -3   9        6.86        4.69      4.61 o 
   7  -3   9        1.50       -1.62      4.63 o 
   8  -3   9       15.42       26.56      6.99 o 
 -12  -2   9        1.33        8.93      3.99 o 
 -11  -2   9       15.97       29.82      5.00 o 
 -10  -2   9       14.88       17.34      4.39 o 
  -9  -2   9      195.94      218.84      9.65 o 
  -8  -2   9     1179.81     1176.43     45.55 o 
  -7  -2   9     2559.83     2541.49     52.94 o 
  -6  -2   9     1259.06     1208.26     62.36 o 
  -5  -2   9       15.29       20.95      3.37 o 
  -4  -2   9      164.59      143.61      4.94 o 
  -3  -2   9      993.80      993.48     58.54 o 
  -2  -2   9      766.86      779.73     19.35 o 
  -1  -2   9      757.58      754.82     19.00 o 
   0  -2   9      739.87      697.48     18.05 o 
   1  -2   9      953.32      925.37     22.71 o 
   2  -2   9      674.21      622.72     20.39 o 
   3  -2   9       86.54       81.33     11.67 o 
   4  -2   9        3.86       -1.93      2.61 o 
   5  -2   9       19.21       23.71      4.06 o 
   6  -2   9       89.41       72.70      8.67 o 
   7  -2   9       39.65       47.88      7.96 o 
   8  -2   9       12.43       19.14      6.56 o 
 -13  -1   9        0.21        3.53      4.24 o 
 -12  -1   9       24.05       32.22      6.77 o 
 -11  -1   9      228.78      249.69     13.53 o 
 -10  -1   9      890.84      906.81     47.73 o 
  -9  -1   9      648.84      704.31     24.57 o 
  -8  -1   9      310.18      340.26     12.45 o 
  -7  -1   9       17.61       18.63      3.00 o 
  -6  -1   9      394.51      349.71      9.31 o 
  -5  -1   9     1319.31     1207.38     23.43 o 
  -4  -1   9      595.36      593.66     12.93 o 
  -3  -1   9       23.32       50.23      3.17 o 
  -2  -1   9      209.60      187.27      7.43 o 
  -1  -1   9      205.72      197.61      7.83 o 
   0  -1   9        1.76        3.53      3.44 o 
   1  -1   9        1.64        5.39      3.89 o 
   2  -1   9        3.23        5.59      2.84 o 
   3  -1   9       38.89       33.88      4.35 o 
   4  -1   9       55.82       53.33      5.40 o 
   5  -1   9       45.95       48.73      5.44 o 
   6  -1   9        6.53        3.08      3.01 o 
   7  -1   9        1.71        3.60      5.72 o 
   8  -1   9       22.36       42.06     10.64 o 
 -12   0   9      128.87      129.33     11.79 o 
 -11   0   9       85.46      104.59      8.07 o 
 -10   0   9       38.65       48.11      5.56 o 
  -9   0   9        4.56        8.12      3.23 o 
  -8   0   9      196.75      190.97      7.00 o 
  -7   0   9      195.65      190.04      6.77 o 
  -6   0   9      301.77      313.80      8.76 o 
  -5   0   9        8.24       13.59      3.18 o 
  -4   0   9        0.32        0.07      1.85 o 
  -3   0   9       51.96       59.84      4.04 o 
  -2   0   9      152.85      132.56      4.78 o 
  -1   0   9      857.52      707.15     14.81 o 
   0   0   9      486.36      403.65      9.78 o 
   1   0   9      758.21      742.25     33.05 o 
   2   0   9      115.26      116.17      5.21 o 
   3   0   9        0.68        3.03      2.12 o 
   4   0   9        1.53       -1.14      3.01 o 
   5   0   9       55.58       79.52      6.77 o 
   6   0   9      254.39      301.61     12.15 o 
   7   0   9      253.83      290.20     15.64 o 
   8   0   9      110.33      119.62     16.53 o 
 -12   1   9        1.89       11.13      5.03 o 
 -11   1   9       52.76       32.55      6.63 o 
 -10   1   9      296.73      329.48     17.55 o 
  -9   1   9      160.30      174.14     11.42 o 
  -8   1   9        5.59       10.44      2.60 o 
  -7   1   9       19.10       21.33      4.02 o 
  -6   1   9       46.45       50.58      3.93 o 
  -5   1   9      242.61      215.02      7.03 o 
  -4   1   9      650.55      617.31     15.67 o 
  -3   1   9     1906.88     1752.63     32.24 o 
  -2   1   9     2108.52     2072.25     42.99 o 
  -1   1   9     1308.11     1174.47     22.63 o 
   0   1   9       15.16       18.15      2.63 o 
   1   1   9       90.53       95.69      4.65 o 
   2   1   9       19.77       18.01      2.84 o 
   3   1   9       12.25       12.56      2.86 o 
   4   1   9      557.09      557.86     21.39 o 
   5   1   9      886.63      928.65     20.81 o 
   6   1   9      198.36      180.46      9.65 o 
   7   1   9       15.14       23.98     10.80 o 
 -12   2   9       49.91       52.77      8.59 o 
 -11   2   9       55.18       61.61      8.12 o 
 -10   2   9       13.06       17.25      3.90 o 
  -9   2   9        3.90        8.07      3.15 o 
  -8   2   9       96.95       92.29      5.42 o 
  -7   2   9       89.55       87.02      5.15 o 
  -6   2   9      423.95      374.78     14.61 o 
  -5   2   9     2896.94     2817.98     50.16 o 
  -4   2   9     4242.75     4264.71     73.56 o 
  -3   2   9     1594.76     1576.99     29.52 o 
  -2   2   9        0.38        4.00      1.75 o 
  -1   2   9       15.42       11.64      3.25 o 
   0   2   9       67.42       77.42      7.55 o 
   1   2   9      664.77      619.48     14.04 o 
   2   2   9     1194.18     1231.98     24.66 o 
   3   2   9     1063.54     1022.05     21.57 o 
   4   2   9      147.14      143.03     12.75 o 
   5   2   9        5.06       11.85      3.62 o 
   6   2   9        7.43        4.94      8.75 o 
   7   2   9       10.74       29.78      9.33 o 
 -12   3   9        0.15        2.19      5.40 o 
 -11   3   9       12.78       18.64      5.41 o 
 -10   3   9       62.00       67.29      7.87 o 
  -9   3   9      144.06      154.57      7.27 o 
  -8   3   9      343.16      334.31     10.16 o 
  -7   3   9      922.13      838.54     18.48 o 
  -6   3   9     1601.00     1566.21     30.98 o 
  -5   3   9      921.78      838.07     32.91 o 
  -4   3   9       22.19       27.21      3.40 o 
  -3   3   9        4.20        2.25      1.97 o 
  -2   3   9       56.26       51.03      3.55 o 
  -1   3   9      621.22      606.77     16.16 o 
   0   3   9     1623.24     1586.87     35.14 o 
   1   3   9      873.21      848.00     21.31 o 
   2   3   9       27.30       28.39      4.94 o 
   3   3   9       27.88       33.08      4.62 o 
   4   3   9       18.91       27.49      4.40 o 
   5   3   9       78.09       91.95      7.21 o 
   6   3   9       60.65       58.03      6.17 o 
   7   3   9       64.89       67.50     11.95 o 
 -12   4   9       10.22       18.32      5.79 o 
 -11   4   9       35.86       18.42      5.35 o 
 -10   4   9      160.66      155.74     11.39 o 
  -9   4   9      368.91      334.93     10.51 o 
  -8   4   9      522.59      551.02     14.23 o 
  -7   4   9      224.16      203.81      7.61 o 
  -6   4   9       10.54       18.49      3.18 o 
  -5   4   9        7.87        7.64      2.33 o 
  -4   4   9      382.95      372.38     12.12 o 
  -3   4   9      963.30      914.89     22.53 o 
  -2   4   9     1109.60     1088.37     25.92 o 
  -1   4   9      488.92      484.33     14.26 o 
   0   4   9       13.26       12.49      3.39 o 
   1   4   9      570.43      546.00     15.85 o 
   2   4   9      301.47      322.63     11.76 o 
   3   4   9       99.95      114.97      9.28 o 
   4   4   9       57.43       65.13      6.14 o 
   5   4   9       86.43       87.54      7.20 o 
   6   4   9       69.88       67.18      6.86 o 
   7   4   9       22.36       -1.39      7.77 o 
 -11   5   9       34.39       23.05      5.88 o 
 -10   5   9       38.78       56.12      6.31 o 
  -9   5   9        5.90       12.58      3.63 o 
  -8   5   9       17.29       19.75      3.76 o 
  -7   5   9       28.52       39.61      4.90 o 
  -6   5   9       35.10       37.41      4.87 o 
  -5   5   9      361.81      375.58     12.49 o 
  -4   5   9     1118.90     1140.44     49.78 o 
  -3   5   9      166.56      150.68      7.92 o 
  -2   5   9      199.70      196.71     13.17 o 
  -1   5   9      456.20      433.49     13.57 o 
   0   5   9      382.72      372.22     12.46 o 
   1   5   9      184.81      187.17     10.81 o 
   2   5   9      162.55      171.87      8.47 o 
   3   5   9      102.85       97.45      7.21 o 
   4   5   9       85.14       72.80      6.61 o 
   5   5   9       36.01       39.90      5.26 o 
   6   5   9        0.32        1.65      4.60 o 
 -11   6   9        6.56       15.63      8.35 o 
 -10   6   9       28.12       39.50     12.36 o 
  -9   6   9       60.99       89.14      9.57 o 
  -8   6   9      173.06      193.91     12.48 o 
  -7   6   9      213.39      236.48     10.15 o 
  -6   6   9      128.11      133.88      8.00 o 
  -5   6   9        0.47        0.68      3.27 o 
  -4   6   9      357.09      348.35     12.77 o 
  -3   6   9      459.14      449.03     14.23 o 
  -2   6   9      436.19      419.50     27.60 o 
  -1   6   9      143.88      128.59      7.61 o 
   0   6   9       44.25       47.16      5.19 o 
   1   6   9        6.32        6.69      3.17 o 
   2   6   9        2.01        0.60      2.88 o 
   3   6   9       16.66       18.96      4.18 o 
   4   6   9        3.86       10.78      3.96 o 
   5   6   9       87.98       95.82      8.06 o 
   6   6   9       46.21       59.36      8.67 o 
 -10   7   9       39.64       40.89      7.65 o 
  -9   7   9       50.90       59.75     15.46 o 
  -8   7   9        1.29        4.47      5.36 o 
  -7   7   9       26.98       24.26      4.88 o 
  -6   7   9      103.22      102.56      7.67 o 
  -5   7   9      104.83      108.08      7.57 o 
  -4   7   9      372.50      346.19     18.38 o 
  -3   7   9      237.34      214.74      9.45 o 
  -2   7   9        0.88        2.44      2.42 o 
  -1   7   9       14.47       12.64      3.70 o 
   0   7   9        0.02       -0.16      2.94 o 
   1   7   9       11.06       13.80      3.67 o 
   2   7   9      217.70      227.44     10.52 o 
   3   7   9      395.38      424.30     15.13 o 
   4   7   9      150.92      170.64     10.15 o 
   5   7   9        4.25       13.20      6.67 o 
 -10   8   9       10.00       22.01      6.15 o 
  -9   8   9       57.53       41.48      7.83 o 
  -8   8   9      113.50      113.06     23.73 o 
  -7   8   9      124.80      118.80     11.07 o 
  -6   8   9      107.16      102.41     16.81 o 
  -5   8   9       14.45       14.37      4.06 o 
  -4   8   9       24.04       29.00      4.72 o 
  -3   8   9       42.55       41.29      5.24 o 
  -2   8   9       47.04       49.02      5.68 o 
  -1   8   9      116.19      122.48      8.38 o 
   0   8   9      447.93      433.24     15.02 o 
   1   8   9      587.73      574.11     18.70 o 
   2   8   9      233.24      244.00     11.64 o 
   3   8   9       21.36       17.46      8.32 o 
   4   8   9       34.60       34.23      5.78 o 
  -9   9   9       32.95       35.74      7.00 o 
  -8   9   9       51.42       74.52      9.52 o 
  -7   9   9       14.81       17.07      6.47 o 
  -6   9   9        8.26        8.54      4.10 o 
  -5   9   9       38.43       44.34      5.89 o 
  -4   9   9       63.14       56.04      6.64 o 
  -3   9   9      289.62      266.14     11.75 o 
  -2   9   9      691.41      739.94     35.34 o 
  -1   9   9      697.38      718.26     22.52 o 
   0   9   9      267.85      277.47     12.36 o 
   1   9   9       13.15       13.33      4.55 o 
   2   9   9       51.27       54.92      6.78 o 
   3   9   9      104.63       99.34      8.89 o 
  -8  10   9       12.59       20.22      6.56 o 
  -7  10   9       42.44       51.56      8.42 o 
  -6  10   9       46.79       40.24      7.60 o 
  -5  10   9      124.43      139.14      9.75 o 
  -4  10   9      328.31      369.35     14.45 o 
  -3  10   9      349.73      388.32     14.87 o 
  -2  10   9      154.32      165.89     10.35 o 
  -1  10   9        4.77        0.88      3.96 o 
   0  10   9       35.04       46.98      6.42 o 
   1  10   9       19.59       21.85      5.18 o 
   2  10   9       25.26       28.16      5.66 o 
  -6  11   9      142.75      169.00     13.92 o 
  -5  11   9       86.91       88.61     10.90 o 
  -4  11   9       11.33        7.50      5.51 o 
  -3  11   9        3.01        7.38      5.11 o 
  -2  11   9       22.89       22.01      5.13 o 
  -1  11   9       25.00       30.67      6.93 o 
   0  11   9        2.03        7.52      5.98 o 
  -2 -15  10       31.76       23.07      8.59 o 
  -1 -15  10       17.25       22.12      6.42 o 
  -5 -14  10        2.45        7.30      4.91 o 
  -4 -14  10        1.40        0.24      5.18 o 
  -3 -14  10        1.49       11.75      7.61 o 
  -2 -14  10       96.46      118.16     15.59 o 
  -1 -14  10       53.66       68.34      8.92 o 
   0 -14  10       44.21       36.26      7.55 o 
   1 -14  10       20.46       11.81      5.74 o 
   2 -14  10        0.14        1.94      5.15 o 
  -7 -13  10        1.47        2.66      5.15 o 
  -6 -13  10        3.41        2.06      5.11 o 
  -5 -13  10       44.61       46.65     10.92 o 
  -4 -13  10      323.81      385.66     20.91 o 
  -3 -13  10      342.44      335.62     20.54 o 
  -2 -13  10      144.90      136.13     11.84 o 
  -1 -13  10        9.20        8.73      5.01 o 
   0 -13  10       35.61       37.54      7.47 o 
   1 -13  10       33.84       42.01      7.77 o 
   2 -13  10       38.11       52.49      8.43 o 
   3 -13  10       33.32       35.82      7.45 o 
   4 -13  10       26.65       27.79      6.79 o 
  -8 -12  10        8.57       23.06      7.90 o 
  -7 -12  10      121.37      125.44     11.63 o 
  -6 -12  10      379.51      373.12     19.84 o 
  -5 -12  10      573.15      659.41     25.13 o 
  -4 -12  10      212.23      186.11     22.91 o 
  -3 -12  10        0.03       10.79      3.45 o 
  -2 -12  10       82.38       88.70      6.99 o 
  -1 -12  10       49.03       46.35      5.48 o 
   0 -12  10       70.63       76.58      9.21 o 
   1 -12  10       57.92       57.18      8.60 o 
   2 -12  10       28.50       12.69      6.55 o 
   3 -12  10        9.67        7.61      5.68 o 
   4 -12  10        3.91        5.39      4.99 o 
   5 -12  10        1.15        0.17      5.20 o 
  -9 -11  10      208.85      249.66     16.25 o 
  -8 -11  10      389.16      400.99     19.14 o 
  -7 -11  10      410.74      390.78     35.84 o 
  -6 -11  10      141.06      105.55     13.79 o 
  -5 -11  10       11.81       10.96      4.75 o 
  -4 -11  10      182.11      228.57     14.81 o 
  -3 -11  10      235.41      229.90     17.94 o 
  -2 -11  10      183.98      167.73      8.66 o 
  -1 -11  10       21.56       20.91      3.93 o 
   0 -11  10        0.63        0.80      4.95 o 
   1 -11  10        3.21        8.55      5.26 o 
   2 -11  10        2.85       14.62      5.90 o 
   3 -11  10        2.97       11.33      9.82 o 
   4 -11  10        7.16       20.54      9.98 o 
   5 -11  10       13.40       22.10      6.17 o 
 -10 -10  10      136.14      118.62     12.35 o 
  -9 -10  10      136.09      135.65     12.68 o 
  -8 -10  10       66.34       56.07      8.69 o 
  -7 -10  10       52.23       52.49      7.74 o 
  -6 -10  10      211.85      199.45     12.90 o 
  -5 -10  10      207.74      189.76     12.15 o 
  -4 -10  10      151.76      164.13     15.67 o 
  -3 -10  10       43.65       30.98      4.49 o 
  -2 -10  10        0.31       -3.20      2.88 o 
  -1 -10  10       36.34       39.96      6.89 o 
   0 -10  10       35.78       55.22      5.56 o 
   1 -10  10       46.61       58.85     14.07 o 
   2 -10  10      129.89      143.35     11.79 o 
   3 -10  10       53.77       38.01      7.25 o 
   4 -10  10       55.55       61.00      8.95 o 
   5 -10  10       16.95        4.80      7.73 o 
   6 -10  10        2.32        2.33      4.69 o 
 -10  -9  10        1.64        8.18      6.18 o 
  -9  -9  10      145.12      163.32     13.07 o 
  -8  -9  10      285.10      292.60     15.57 o 
  -7  -9  10      225.67      191.50     14.11 o 
  -6  -9  10       38.60       29.40      6.75 o 
  -5  -9  10        0.52       -0.95      3.19 o 
  -4  -9  10        0.71       -1.54      3.28 o 
  -3  -9  10       67.34       71.96      6.80 o 
  -2  -9  10      251.03      280.30     12.32 o 
  -1  -9  10      202.40      226.33     11.07 o 
   0  -9  10      287.98      248.41     10.92 o 
   1  -9  10       63.82       56.56      5.56 o 
   2  -9  10       20.03        7.31      4.86 o 
   3  -9  10       29.20       15.20      5.83 o 
   4  -9  10        7.41        2.70      4.45 o 
   5  -9  10        1.02        3.29      4.73 o 
   6  -9  10       41.04       39.74      8.11 o 
 -11  -8  10      132.31      151.39     13.47 o 
 -10  -8  10      156.51      179.77     13.88 o 
  -9  -8  10       57.28       54.26      8.18 o 
  -8  -8  10        7.18        6.18      5.36 o 
  -7  -8  10        1.65        2.80      4.07 o 
  -6  -8  10       15.25       19.86      4.94 o 
  -5  -8  10       21.64       28.53      5.67 o 
  -4  -8  10      273.23      272.15     11.00 o 
  -3  -8  10      691.80      763.72     46.69 o 
  -2  -8  10      702.64      685.38     68.24 o 
  -1  -8  10      108.82       85.67      6.28 o 
   0  -8  10        3.31        5.17      2.89 o 
   1  -8  10       16.50       17.50      4.63 o 
   2  -8  10        8.08       15.68      5.72 o 
   3  -8  10       90.64      125.95     18.45 o 
   4  -8  10      232.53      227.47     14.81 o 
   5  -8  10       62.53       65.40     15.34 o 
   6  -8  10        0.19        9.17      5.75 o 
   7  -8  10        2.58       11.61      5.77 o 
 -11  -7  10       28.88       27.14      9.20 o 
 -10  -7  10        8.11        4.44      5.35 o 
  -9  -7  10       29.69       19.38      6.10 o 
  -8  -7  10        0.16       -4.24      3.81 o 
  -7  -7  10       25.49       28.89      5.93 o 
  -6  -7  10      221.34      221.64     12.08 o 
  -5  -7  10      519.01      503.18     15.16 o 
  -4  -7  10      333.20      314.46     11.17 o 
  -3  -7  10       61.12       60.30      5.35 o 
  -2  -7  10       62.19       78.60      5.86 o 
  -1  -7  10       48.34       56.66      5.42 o 
   0  -7  10       85.40       77.61      6.12 o 
   1  -7  10      474.11      458.02     14.51 o 
   2  -7  10      586.88      604.56     17.52 o 
   3  -7  10      128.16       96.68      9.89 o 
   4  -7  10        3.28       11.03      5.90 o 
   5  -7  10        5.61        8.51      5.21 o 
   6  -7  10       30.72       39.34      8.16 o 
   7  -7  10       28.13       31.93      7.17 o 
 -11  -6  10       20.09       20.21      5.19 o 
 -10  -6  10       12.14       12.15      4.11 o 
  -9  -6  10        9.72        4.45      4.75 o 
  -8  -6  10      106.49      107.29      9.81 o 
  -7  -6  10      749.31      768.47     26.33 o 
  -6  -6  10      354.52      351.97     15.21 o 
  -5  -6  10       39.02       52.49     10.37 o 
  -4  -6  10      220.44      213.98      8.89 o 
  -3  -6  10      383.42      360.20     12.02 o 
  -2  -6  10      609.79      624.59     17.43 o 
  -1  -6  10     2293.91     2154.49     56.84 o 
   0  -6  10     1553.51     1502.54     73.88 o 
   1  -6  10      124.32      103.83      6.83 o 
   2  -6  10       72.72      106.35      6.84 o 
   3  -6  10      117.89      145.23     11.16 o 
   4  -6  10      153.52      141.51     11.54 o 
   5  -6  10       81.96      105.49     10.73 o 
   6  -6  10       24.36       22.17      6.62 o 
   7  -6  10       29.16       16.35      6.04 o 
 -12  -5  10       21.15       13.24      5.81 o 
 -11  -5  10       42.35       47.58      8.26 o 
 -10  -5  10      121.57      152.25      9.14 o 
  -9  -5  10      175.92      179.08     20.47 o 
  -8  -5  10       12.72       16.03      5.14 o 
  -7  -5  10      254.67      252.02     17.80 o 
  -6  -5  10      118.25      130.53      7.08 o 
  -5  -5  10      395.23      372.82     12.06 o 
  -4  -5  10     1035.53      911.81     22.77 o 
  -3  -5  10     2975.23     2829.97     83.22 o 
  -2  -5  10     2447.77     2437.68     52.10 o 
  -1  -5  10      161.42      130.96     10.04 o 
   0  -5  10       39.18       44.73      4.89 o 
   1  -5  10      157.20      156.46      7.91 o 
   2  -5  10      184.79      168.55     13.87 o 
   3  -5  10      175.40      220.55      9.65 o 
   4  -5  10       71.47       63.05      8.32 o 
   5  -5  10       49.34       40.68      8.75 o 
   6  -5  10       14.24        5.93      5.33 o 
   7  -5  10        4.65       -3.28      5.56 o 
 -12  -4  10       67.52       79.71      7.76 o 
 -11  -4  10       61.84       77.48      8.53 o 
 -10  -4  10        0.78       -1.17      3.03 o 
  -9  -4  10      181.56      207.87      9.64 o 
  -8  -4  10      159.99      162.99      8.22 o 
  -7  -4  10      546.01      528.80     25.57 o 
  -6  -4  10     1883.37     1925.09     42.31 o 
  -5  -4  10     2061.57     2002.06     63.33 o 
  -4  -4  10      888.76      826.96     21.00 o 
  -3  -4  10       23.51       32.89      4.10 o 
  -2  -4  10       11.34       18.45      3.75 o 
  -1  -4  10      456.08      459.58     13.92 o 
   0  -4  10      316.13      301.36     24.82 o 
   1  -4  10       51.90       42.52      4.82 o 
   2  -4  10        1.89        2.08      2.88 o 
   3  -4  10        0.52        0.63      2.92 o 
   4  -4  10        0.49        1.97      3.08 o 
   5  -4  10       11.98       31.93      7.01 o 
   6  -4  10        2.81       16.53      6.14 o 
   7  -4  10        2.38        7.41      5.29 o 
 -12  -3  10        9.23       10.13      4.15 o 
 -11  -3  10       61.66       63.48      6.58 o 
 -10  -3  10      201.82      208.76     10.12 o 
  -9  -3  10      268.17      260.46     10.56 o 
  -8  -3  10      479.15      470.13     14.36 o 
  -7  -3  10      486.63      477.32     14.01 o 
  -6  -3  10      382.75      362.12     11.94 o 
  -5  -3  10       14.00       10.75      4.46 o 
  -4  -3  10      122.21      103.25      6.19 o 
  -3  -3  10      405.65      363.82     11.65 o 
  -2  -3  10      126.94      130.94      8.78 o 
  -1  -3  10        1.03        1.88      2.45 o 
   0  -3  10        1.73        0.38      2.61 o 
   1  -3  10       77.20       79.76      5.92 o 
   2  -3  10       51.73       57.73      5.48 o 
   3  -3  10      163.92      190.18      9.01 o 
   4  -3  10      286.49      339.53     12.29 o 
   5  -3  10      102.57       93.38     10.80 o 
   6  -3  10       52.82       46.97      8.09 o 
   7  -3  10       13.91        4.77      5.11 o 
 -12  -2  10       99.41      107.77      8.53 o 
 -11  -2  10      113.33      120.59     17.39 o 
 -10  -2  10      204.07      172.53      9.39 o 
  -9  -2  10      112.86      103.81      8.24 o 
  -8  -2  10       15.10       24.90      4.08 o 
  -7  -2  10      228.29      220.34      7.36 o 
  -6  -2  10      574.84      535.32     15.37 o 
  -5  -2  10      419.45      410.95     12.70 o 
  -4  -2  10       32.46       41.29      6.39 o 
  -3  -2  10      361.54      330.15     10.88 o 
  -2  -2  10      204.54      193.65     12.14 o 
  -1  -2  10      244.74      231.97     14.39 o 
   0  -2  10      337.77      309.08     13.05 o 
   1  -2  10      460.22      422.31     14.32 o 
   2  -2  10      848.64      746.80     73.72 o 
   3  -2  10      624.97      586.21     17.20 o 
   4  -2  10      171.05      152.00      8.39 o 
   5  -2  10        9.15       11.88      3.71 o 
   6  -2  10        5.50        4.29      5.34 o 
   7  -2  10       11.55       24.42      6.73 o 
 -12  -1  10       20.48       26.23      7.44 o 
 -11  -1  10        0.00        2.54      4.48 o 
 -10  -1  10      102.82      129.54     15.22 o 
  -9  -1  10      253.19      268.66     10.61 o 
  -8  -1  10      420.86      413.93     13.14 o 
  -7  -1  10      296.47      278.54      8.43 o 
  -6  -1  10       91.26       85.06      4.92 o 
  -5  -1  10       78.32       67.51      5.31 o 
  -4  -1  10      525.79      479.30     18.44 o 
  -3  -1  10      374.89      309.27     25.01 o 
  -2  -1  10      197.11      176.02      9.90 o 
  -1  -1  10     1183.42     1053.02     79.40 o 
   0  -1  10     3095.88     2736.43    289.89 o 
   1  -1  10     2041.86     1999.77     52.93 o 
   2  -1  10      279.96      242.80      9.71 o 
   3  -1  10        0.65        6.04      3.23 o 
   4  -1  10       61.92       71.83      6.33 o 
   5  -1  10       88.86      107.80      8.38 o 
   6  -1  10      115.95      133.47     27.08 o 
   7  -1  10       63.98       65.63      9.12 o 
 -12   0  10      102.18      123.18     19.27 o 
 -11   0  10      168.69      157.40     17.74 o 
 -10   0  10      263.21      249.18     10.55 o 
  -9   0  10      426.15      437.86     14.12 o 
  -8   0  10       22.46       31.87      5.31 o 
  -7   0  10      257.47      241.38      7.97 o 
  -6   0  10      596.88      510.75     14.10 o 
  -5   0  10      166.63      133.38      5.57 o 
  -4   0  10      169.80      174.90      7.82 o 
  -3   0  10     1165.48     1132.23     27.50 o 
  -2   0  10     2180.20     2072.64     74.61 o 
  -1   0  10     2062.08     1972.22     51.78 o 
   0   0  10      392.14      378.77     12.27 o 
   1   0  10        2.47        1.72      2.77 o 
   2   0  10       84.65      102.80      6.69 o 
   3   0  10      247.15      248.84     11.09 o 
   4   0  10      276.13      277.83     11.26 o 
   5   0  10      125.16      116.65     10.36 o 
   6   0  10       25.38       14.48      4.41 o 
   7   0  10        6.57       23.72     11.50 o 
 -12   1  10       87.71       89.73      9.86 o 
 -11   1  10      119.40      142.27      9.10 o 
 -10   1  10        4.74       16.82      3.90 o 
  -9   1  10       23.31       13.04      3.55 o 
  -8   1  10      131.20      120.69      6.11 o 
  -7   1  10      118.14      112.96      5.73 o 
  -6   1  10      220.70      195.36      6.97 o 
  -5   1  10     1377.48     1358.59     26.89 o 
  -4   1  10     1427.83     1323.88     30.36 o 
  -3   1  10      841.90      799.17     22.91 o 
  -2   1  10      129.99      121.85      8.90 o 
  -1   1  10      254.29      224.67     10.67 o 
   0   1  10      448.35      437.67     13.42 o 
   1   1  10      360.29      337.73     11.54 o 
   2   1  10      520.10      493.93     15.10 o 
   3   1  10      159.31      127.49      8.10 o 
   4   1  10        1.91        1.54      3.65 o 
   5   1  10       85.86      111.60      9.91 o 
   6   1  10      101.17      140.40     11.27 o 
   7   1  10       24.84       32.97     10.39 o 
 -12   2  10        0.00       -3.02     10.43 o 
 -11   2  10       20.69       18.20      5.95 o 
 -10   2  10       35.68       35.67      5.82 o 
  -9   2  10       88.93       90.18      5.87 o 
  -8   2  10      162.12      166.39      7.09 o 
  -7   2  10      344.53      335.26     16.98 o 
  -6   2  10      289.03      266.67      8.49 o 
  -5   2  10       99.19      106.25      6.23 o 
  -4   2  10       38.24       32.35      3.39 o 
  -3   2  10      393.56      405.52     10.42 o 
  -2   2  10      426.66      409.26     10.42 o 
  -1   2  10      157.50      144.43      7.16 o 
   0   2  10      530.66      468.38     14.00 o 
   1   2  10      464.00      392.35     16.35 o 
   2   2  10        1.87        1.85      3.50 o 
   3   2  10      313.49      315.87     14.81 o 
   4   2  10      124.95      147.78     10.98 o 
   5   2  10       44.74       52.13      7.45 o 
   6   2  10       40.96       37.90      6.67 o 
   7   2  10       28.49       21.03      8.84 o 
 -12   3  10       12.55       17.54      5.17 o 
 -11   3  10       41.57       57.05     10.47 o 
 -10   3  10       89.77      123.68     10.53 o 
  -9   3  10      151.56      167.57      8.18 o 
  -8   3  10      102.04      102.14      6.03 o 
  -7   3  10       10.88       13.37      4.45 o 
  -6   3  10      493.87      462.29     12.05 o 
  -5   3  10      968.43      929.67     19.81 o 
  -4   3  10      537.46      535.19     16.47 o 
  -3   3  10      181.36      190.94     12.46 o 
  -2   3  10      129.99      114.07      7.89 o 
  -1   3  10       37.36       36.90      4.23 o 
   0   3  10       72.72       73.84      7.89 o 
   1   3  10      377.83      380.45     19.43 o 
   2   3  10      142.19      162.61     11.02 o 
   3   3  10       32.77       38.50      5.96 o 
   4   3  10       53.46       48.95      8.67 o 
   5   3  10        4.88        1.95      4.42 o 
   6   3  10        0.63       -0.91      4.36 o 
 -11   4  10       19.09       21.35      5.88 o 
 -10   4  10        1.16        6.32      4.55 o 
  -9   4  10       58.30       59.78      8.15 o 
  -8   4  10      366.47      384.67     13.38 o 
  -7   4  10      526.74      537.69     17.11 o 
  -6   4  10      245.09      226.04      9.42 o 
  -5   4  10       78.98       70.14      5.99 o 
  -4   4  10        3.12        6.22      3.60 o 
  -3   4  10        4.90        7.00      2.98 o 
  -2   4  10      112.48      115.80      7.85 o 
  -1   4  10      201.44      206.41      8.86 o 
   0   4  10      170.28      162.91      7.99 o 
   1   4  10       90.32       93.96      6.57 o 
   2   4  10       47.61       40.60      6.37 o 
   3   4  10       10.61       12.10      4.48 o 
   4   4  10       27.11       42.06      6.86 o 
   5   4  10       15.52       25.18      5.58 o 
   6   4  10       50.63       70.45     13.09 o 
 -11   5  10       42.64       63.41     12.76 o 
 -10   5  10      201.78      208.47     13.71 o 
  -9   5  10      265.97      279.55     14.43 o 
  -8   5  10      134.18      139.94      8.64 o 
  -7   5  10       41.59       32.07      4.94 o 
  -6   5  10       70.56       77.74      6.55 o 
  -5   5  10      287.57      274.79     10.64 o 
  -4   5  10      323.15      321.56     12.17 o 
  -3   5  10      206.77      236.59     11.43 o 
  -2   5  10      131.72      135.69     18.79 o 
  -1   5  10       25.67       27.02      4.40 o 
   0   5  10        5.46        7.04      3.49 o 
   1   5  10       78.77       77.40      6.33 o 
   2   5  10      109.93      116.29      7.62 o 
   3   5  10      116.24      127.86     14.77 o 
   4   5  10      146.08      149.43     12.81 o 
   5   5  10      209.50      226.26     13.78 o 
 -11   6  10       50.61       47.13     11.54 o 
 -10   6  10       35.97       41.84      7.54 o 
  -9   6  10        3.73        3.60      4.78 o 
  -8   6  10       54.24       63.63      6.47 o 
  -7   6  10      199.63      203.82      9.88 o 
  -6   6  10      243.45      239.93     10.43 o 
  -5   6  10      146.13      143.96      9.34 o 
  -4   6  10      193.68      206.40     21.09 o 
  -3   6  10      141.72      153.78     16.82 o 
  -2   6  10       12.75       15.14      4.86 o 
  -1   6  10      188.76      208.31      9.58 o 
   0   6  10      228.39      217.91      9.91 o 
   1   6  10      283.14      275.70     11.30 o 
   2   6  10      392.22      383.58     13.95 o 
   3   6  10      488.22      504.72     21.21 o 
   4   6  10      251.44      266.21     31.95 o 
   5   6  10       38.63       29.91      8.10 o 
 -10   7  10       43.27       63.63      8.48 o 
  -9   7  10      127.31      119.15     11.42 o 
  -8   7  10      145.05      156.58     12.29 o 
  -7   7  10      120.04      146.03      9.13 o 
  -6   7  10      102.14      117.42     11.38 o 
  -5   7  10       53.12       54.87      7.40 o 
  -4   7  10       33.16       39.63      5.31 o 
  -3   7  10      219.11      187.24      9.50 o 
  -2   7  10      151.05      141.93      8.67 o 
  -1   7  10      169.56      165.86     11.09 o 
   0   7  10      312.15      302.36     12.35 o 
   1   7  10      630.96      632.67     19.47 o 
   2   7  10      308.26      316.00     14.79 o 
   3   7  10       23.10       24.97      5.10 o 
   4   7  10        1.17        6.13      6.05 o 
  -9   8  10       48.82       52.70      8.21 o 
  -8   8  10       54.30       64.73      9.16 o 
  -7   8  10       30.65       49.42      8.01 o 
  -6   8  10        2.89       -3.57      3.68 o 
  -5   8  10      102.30       93.20      7.77 o 
  -4   8  10       99.66      102.01      8.05 o 
  -3   8  10      149.15      164.93      9.68 o 
  -2   8  10      277.39      284.10     12.06 o 
  -1   8  10      316.85      311.57     12.90 o 
   0   8  10      111.98      102.60      8.38 o 
   1   8  10        1.70        6.27      4.10 o 
   2   8  10       41.87       50.27      6.51 o 
   3   8  10       19.63       17.20      5.31 o 
  -8   9  10        5.35        5.97      5.45 o 
  -7   9  10       39.00       46.22      7.97 o 
  -6   9  10       29.05       21.88      5.25 o 
  -5   9  10       16.81       11.28      4.79 o 
  -4   9  10       67.11       78.67      7.64 o 
  -3   9  10       83.31       93.85      8.37 o 
  -2   9  10        0.47        4.97      4.18 o 
  -1   9  10       49.37       46.98      6.45 o 
   0   9  10       77.37       88.61      8.16 o 
   1   9  10       55.33       52.29      6.77 o 
   2   9  10        0.15        8.61      4.06 o 
  -6  10  10        9.14       13.23     10.27 o 
  -5  10  10        0.19        0.48      4.48 o 
  -4  10  10       41.21       55.36      8.88 o 
  -3  10  10      198.31      229.32     12.26 o 
  -2  10  10      210.09      217.09     11.98 o 
  -1  10  10       68.94       73.16      9.33 o 
   0  10  10        0.26        1.21      3.85 o 
  -4 -14  11      125.40      136.68     11.86 o 
  -3 -14  11      171.83      188.44     20.17 o 
  -2 -14  11       16.97       31.09      9.16 o 
  -1 -14  11        0.75        1.61      4.82 o 
   0 -14  11       13.83       34.57      7.02 o 
   1 -14  11       38.90       50.25      8.21 o 
  -6 -13  11      101.98      138.37     12.24 o 
  -5 -13  11      111.23      134.59     11.71 o 
  -4 -13  11        9.44        3.48      5.17 o 
  -3 -13  11        6.93       18.98      6.95 o 
  -2 -13  11       43.93       59.58      6.60 o 
  -1 -13  11      103.33      106.40     11.12 o 
   0 -13  11       32.98       44.06     13.62 o 
   1 -13  11       11.38        8.52      5.31 o 
   2 -13  11        0.02        1.40      4.64 o 
   3 -13  11        1.73        1.06      8.84 o 
  -8 -12  11      116.07      130.18     16.28 o 
  -7 -12  11       23.48       29.41      6.72 o 
  -6 -12  11        5.33       12.08      5.97 o 
  -5 -12  11      120.48      149.86     24.18 o 
  -4 -12  11      173.12      193.98     13.71 o 
  -3 -12  11      133.23      155.86     15.10 o 
  -2 -12  11       24.97       28.29      4.64 o 
  -1 -12  11        6.60        6.56      5.65 o 
   0 -12  11        0.10       -1.34      6.38 o 
   1 -12  11        3.02        4.81      7.00 o 
   2 -12  11       11.08       10.32      5.00 o 
   3 -12  11       23.77       23.45     12.60 o 
   4 -12  11       17.50       16.23      6.55 o 
  -8 -11  11       28.32       40.05      8.04 o 
  -7 -11  11      110.26      133.90     12.40 o 
  -6 -11  11      253.77      273.98     22.05 o 
  -5 -11  11      155.98      181.42     12.63 o 
  -4 -11  11       23.57       23.74      5.77 o 
  -3 -11  11        0.08        2.68      2.91 o 
  -2 -11  11        0.91       -1.64      2.51 o 
  -1 -11  11        2.60        8.97      3.34 o 
   0 -11  11       14.83       14.40      8.43 o 
   1 -11  11       71.63       90.53     10.25 o 
   2 -11  11       67.64       65.43      9.23 o 
   3 -11  11       47.52       21.73      6.84 o 
   4 -11  11        6.08        5.98      5.67 o 
  -9 -10  11      142.68      145.31     12.87 o 
  -8 -10  11      358.81      378.79     18.48 o 
  -7 -10  11       64.88       45.89      7.57 o 
  -6 -10  11        8.08       12.23      6.71 o 
  -5 -10  11       47.73       54.90      7.81 o 
  -4 -10  11       10.59        3.20      4.00 o 
  -3 -10  11        2.90        1.74      2.91 o 
  -2 -10  11        0.78        0.74      2.94 o 
  -1 -10  11       49.50       35.12      4.96 o 
   0 -10  11       90.14       73.32      6.67 o 
   1 -10  11       69.69       37.39      7.05 o 
   2 -10  11        0.12        3.27      4.78 o 
   3 -10  11       19.10       20.96      6.40 o 
   4 -10  11       33.04       55.46      9.12 o 
   5 -10  11       24.13       49.10      7.38 o 
 -10  -9  11      137.34      121.89     16.69 o 
  -9  -9  11       17.46       25.90      7.38 o 
  -8  -9  11       29.82       39.01      7.25 o 
  -7  -9  11       88.97      107.92     10.38 o 
  -6  -9  11       31.97       35.47      6.46 o 
  -5  -9  11        0.39       -0.96      4.70 o 
  -4  -9  11       25.45       34.09      4.89 o 
  -3  -9  11      150.90      150.06      8.70 o 
  -2  -9  11      179.38      159.39     10.80 o 
  -1  -9  11       19.15        7.95      3.57 o 
   0  -9  11      117.64      140.76      8.35 o 
   1  -9  11      156.06      176.48     12.75 o 
   2  -9  11      139.03      160.46     12.57 o 
   3  -9  11      172.25      169.91     14.89 o 
   4  -9  11      121.23      120.21     12.43 o 
   5  -9  11       57.85       45.05     14.73 o 
   6  -9  11        1.12        2.93      5.59 o 
 -10  -8  11       59.77       85.21     10.55 o 
  -9  -8  11      135.14      153.17     12.47 o 
  -8  -8  11      121.50      141.47     21.31 o 
  -7  -8  11       23.20       37.00      8.35 o 
  -6  -8  11       52.00       50.68      7.32 o 
  -5  -8  11      161.84      151.80     15.91 o 
  -4  -8  11      137.79      156.44      8.52 o 
  -3  -8  11       23.81       40.05      5.08 o 
  -2  -8  11      376.07      429.71     16.78 o 
  -1  -8  11      234.17      237.82     10.03 o 
   0  -8  11      225.72      202.08     10.58 o 
   1  -8  11      649.64      608.00     40.48 o 
   2  -8  11      357.45      365.09     17.84 o 
   3  -8  11       91.92       61.42     20.01 o 
   4  -8  11        3.46        2.26     12.15 o 
   5  -8  11       16.28       29.52      7.20 o 
   6  -8  11        2.71        1.68      5.85 o 
 -11  -7  11       98.24      110.05     11.85 o 
 -10  -7  11       73.51       65.45      9.49 o 
  -9  -7  11       65.62       68.01      8.99 o 
  -8  -7  11      246.77      257.70     14.48 o 
  -7  -7  11      282.91      262.59     13.73 o 
  -6  -7  11       80.04       79.36      8.50 o 
  -5  -7  11       95.63      100.45      6.95 o 
  -4  -7  11      570.57      552.72     16.57 o 
  -3  -7  11      742.29      771.69     20.88 o 
  -2  -7  11      634.33      660.92     18.81 o 
  -1  -7  11      722.57      680.08     37.22 o 
   0  -7  11      310.94      274.50     11.82 o 
   1  -7  11       22.94       17.95      3.75 o 
   2  -7  11        5.22        8.63      5.50 o 
   3  -7  11       39.03       65.02      8.81 o 
   4  -7  11        6.59        4.56      5.12 o 
   5  -7  11        9.37        0.14      5.29 o 
   6  -7  11        0.86       -4.09      6.34 o 
 -11  -6  11       66.44       61.39      9.19 o 
 -10  -6  11      127.33      109.77     11.10 o 
  -9  -6  11      137.19      153.87     12.17 o 
  -8  -6  11       42.52       38.75     12.03 o 
  -7  -6  11      132.48      124.93     11.46 o 
  -6  -6  11      563.66      539.61     28.80 o 
  -5  -6  11      448.69      438.67     14.03 o 
  -4  -6  11      343.70      342.26     12.04 o 
  -3  -6  11      325.80      299.43     25.00 o 
  -2  -6  11      308.02      275.24     10.84 o 
  -1  -6  11        0.21        2.63      3.14 o 
   0  -6  11       56.37       58.15      5.68 o 
   1  -6  11       64.41       65.72      6.30 o 
   2  -6  11       25.26       35.71      4.89 o 
   3  -6  11        4.03        1.71      4.67 o 
   4  -6  11        0.42        2.73      5.24 o 
   5  -6  11        0.47        4.23      4.70 o 
   6  -6  11        5.05       18.26      6.68 o 
 -11  -5  11       48.63       61.57      8.59 o 
 -10  -5  11        0.10       -1.81      4.53 o 
  -9  -5  11      113.98      108.46     10.38 o 
  -8  -5  11      379.73      373.96     17.09 o 
  -7  -5  11      331.49      284.06     14.14 o 
  -6  -5  11      217.63      202.70     11.16 o 
  -5  -5  11       16.50       10.84      3.42 o 
  -4  -5  11        4.59        3.93      2.84 o 
  -3  -5  11      279.23      224.06      9.40 o 
  -2  -5  11      816.72      815.28     26.07 o 
  -1  -5  11      110.24      111.82      7.08 o 
   0  -5  11        1.74        0.80      2.59 o 
   1  -5  11        2.80       13.98      3.36 o 
   2  -5  11        9.17       19.50      3.58 o 
   3  -5  11       39.64       50.87      5.29 o 
   4  -5  11       32.87       57.01      8.46 o 
   5  -5  11       54.79       83.09     11.46 o 
   6  -5  11       62.60       65.26      9.41 o 
   7  -5  11       53.35       46.52      8.53 o 
 -12  -4  11        4.68       -3.54      4.41 o 
 -11  -4  11       70.69       61.15      8.70 o 
 -10  -4  11      148.80      129.26     11.25 o 
  -9  -4  11       56.74       55.08      8.04 o 
  -8  -4  11       38.68       26.30      6.02 o 
  -7  -4  11        4.98        1.46      3.78 o 
  -6  -4  11      276.15      267.50     10.42 o 
  -5  -4  11      515.86      508.79     17.43 o 
  -4  -4  11      754.23      739.09     19.84 o 
  -3  -4  11      251.16      226.03     12.04 o 
  -2  -4  11      321.35      319.47     13.62 o 
  -1  -4  11       21.58       15.26      3.66 o 
   0  -4  11      144.90      152.96      7.89 o 
   1  -4  11      191.06      218.51     15.69 o 
   2  -4  11       72.04       86.53      8.92 o 
   3  -4  11       98.31      116.71      7.86 o 
   4  -4  11      277.55      271.64     15.16 o 
   5  -4  11      237.18      235.06     15.13 o 
   6  -4  11       64.15       49.74      8.45 o 
   7  -4  11        2.56       -0.53      4.85 o 
 -12  -3  11       68.15       74.60     23.11 o 
 -11  -3  11       40.69       47.72      7.95 o 
 -10  -3  11        1.42        7.61      8.67 o 
  -9  -3  11      136.08      137.82     11.00 o 
  -8  -3  11      497.84      509.30     60.83 o 
  -7  -3  11      533.68      546.63     23.81 o 
  -6  -3  11      819.15      749.71     20.15 o 
  -5  -3  11      698.69      674.88     18.67 o 
  -4  -3  11      317.28      296.59     10.68 o 
  -3  -3  11        1.01       -0.53      2.39 o 
  -2  -3  11      427.94      397.85     31.51 o 
  -1  -3  11      284.67      301.84     11.55 o 
   0  -3  11       42.37       53.10      5.35 o 
   1  -3  11       79.33       72.12      6.21 o 
   2  -3  11      544.16      496.95     15.60 o 
   3  -3  11      382.26      383.17     13.64 o 
   4  -3  11       74.02       52.95      7.40 o 
   5  -3  11        3.31       -3.00      4.89 o 
   6  -3  11       18.10       28.20      6.68 o 
   7  -3  11       26.69       31.64      9.94 o 
 -12  -2  11        3.67        4.62      5.29 o 
 -11  -2  11       68.67       69.41      8.99 o 
 -10  -2  11      306.63      265.57     14.43 o 
  -9  -2  11      387.86      362.50     16.55 o 
  -8  -2  11      225.91      228.56     12.46 o 
  -7  -2  11      560.88      574.52     16.71 o 
  -6  -2  11      409.46      374.17     12.52 o 
  -5  -2  11        3.25        5.52      2.86 o 
  -4  -2  11      257.80      215.26     18.96 o 
  -3  -2  11      131.72      131.09      7.18 o 
  -2  -2  11      245.74      239.21      9.52 o 
  -1  -2  11      428.38      403.78     13.21 o 
   0  -2  11      595.57      475.57     33.44 o 
   1  -2  11      256.48      224.37      9.59 o 
   2  -2  11        0.06        2.99      3.42 o 
   3  -2  11        9.21       16.51      4.07 o 
   4  -2  11      138.16      175.51      9.63 o 
   5  -2  11      132.21      159.27     12.46 o 
   6  -2  11       32.91       25.56      6.89 o 
   7  -2  11       16.68        3.31      9.57 o 
 -12  -1  11      132.69      153.63     12.39 o 
 -11  -1  11      170.53      149.86     11.78 o 
 -10  -1  11       67.26       54.90      7.68 o 
  -9  -1  11      110.09      108.71      9.40 o 
  -8  -1  11       54.18       50.41      6.88 o 
  -7  -1  11       13.00       10.94      3.49 o 
  -6  -1  11      160.31      146.57      9.61 o 
  -5  -1  11      196.31      199.85      8.51 o 
  -4  -1  11      152.14      148.94      7.67 o 
  -3  -1  11      321.03      267.22     11.03 o 
  -2  -1  11      306.02      283.57     12.21 o 
  -1  -1  11      175.42      161.41      9.74 o 
   0  -1  11       81.37       84.74      6.40 o 
   1  -1  11      379.06      352.01     30.43 o 
   2  -1  11      313.72      309.53     14.54 o 
   3  -1  11      165.63      182.26     11.66 o 
   4  -1  11       78.56       76.97      6.86 o 
   5  -1  11       30.74       21.18      6.15 o 
   6  -1  11        3.62        1.46      5.03 o 
   7  -1  11        6.80        9.08      8.43 o 
 -12   0  11       14.99       16.45      9.16 o 
 -11   0  11       23.31       32.31      5.20 o 
 -10   0  11        7.82       12.85      5.18 o 
  -9   0  11       71.68       64.81      7.72 o 
  -8   0  11      117.66      110.19      7.09 o 
  -7   0  11       92.93      103.97      6.92 o 
  -6   0  11      126.63      123.66      7.25 o 
  -5   0  11      466.91      445.25     13.91 o 
  -4   0  11      268.82      240.66      9.69 o 
  -3   0  11        0.10        0.11      2.66 o 
  -2   0  11      483.57      415.60     13.25 o 
  -1   0  11     1309.10     1325.37     31.25 o 
   0   0  11     1002.88      975.44     24.71 o 
   1   0  11      131.69      123.64      7.43 o 
   2   0  11       12.63        4.74      3.15 o 
   3   0  11        9.73       -1.08      3.08 o 
   4   0  11        0.54        7.02      3.62 o 
   5   0  11       24.92       47.78      6.00 o 
   6   0  11       24.22       29.29      9.25 o 
 -12   1  11       12.34       24.24     16.69 o 
 -11   1  11       61.17       77.08      7.19 o 
 -10   1  11       55.63       73.58      6.58 o 
  -9   1  11       69.60       79.89      6.53 o 
  -8   1  11       42.36       54.67      5.66 o 
  -7   1  11       73.80       79.19      6.34 o 
  -6   1  11      120.52      108.86      6.94 o 
  -5   1  11       18.41       17.57      3.84 o 
  -4   1  11      694.58      624.37     17.43 o 
  -3   1  11     1384.82     1238.25     29.47 o 
  -2   1  11      790.05      781.73     45.74 o 
  -1   1  11      116.07      131.10      8.17 o 
   0   1  11        5.61        3.11      2.96 o 
   1   1  11       25.82       31.30      4.30 o 
   2   1  11       49.99       68.06      7.86 o 
   3   1  11       26.99       31.80      5.66 o 
   4   1  11       43.50       53.22      7.58 o 
   5   1  11        6.89        7.21      8.10 o 
   6   1  11        0.28       10.53      5.13 o 
 -12   2  11       41.20       78.82      9.46 o 
 -11   2  11       47.52       65.00     10.35 o 
 -10   2  11       41.70       56.46      5.96 o 
  -9   2  11       14.44       18.31      3.44 o 
  -8   2  11        0.07        2.44      2.74 o 
  -7   2  11      118.69      111.24      7.28 o 
  -6   2  11      412.43      388.37     13.08 o 
  -5   2  11      953.27      903.45     23.20 o 
  -4   2  11      774.33      703.57     19.07 o 
  -3   2  11        9.86        7.81      3.42 o 
  -2   2  11      147.17      156.28      8.24 o 
  -1   2  11      217.30      233.68     30.27 o 
   0   2  11      341.02      347.48     18.45 o 
   1   2  11      129.92      146.18     10.69 o 
   2   2  11       48.19       44.60      6.42 o 
   3   2  11        1.90       -3.16      3.23 o 
   4   2  11        0.06        2.18      5.36 o 
   5   2  11        0.24       -3.88      5.24 o 
   6   2  11       11.49       20.31      5.88 o 
 -11   3  11        0.65        4.09      6.38 o 
 -10   3  11       14.62        6.47      3.91 o 
  -9   3  11       70.89       57.13      5.28 o 
  -8   3  11      209.97      194.32      7.98 o 
  -7   3  11      266.80      234.74     10.26 o 
  -6   3  11      160.57      150.92      9.71 o 
  -5   3  11        3.71       -1.84      4.30 o 
  -4   3  11      241.36      268.82     13.51 o 
  -3   3  11      507.49      435.57     26.39 o 
  -2   3  11      457.38      407.30     17.21 o 
  -1   3  11      272.17      254.28     13.34 o 
   0   3  11      215.22      223.31     12.06 o 
   1   3  11       81.80       85.54      8.75 o 
   2   3  11        5.00       12.00      4.68 o 
   3   3  11       21.04       30.95      6.25 o 
   4   3  11       77.85      101.20     10.12 o 
   5   3  11      105.08      120.91     11.08 o 
 -11   4  11       63.35       77.98      9.15 o 
 -10   4  11       78.82       81.89      9.02 o 
  -9   4  11       96.18      103.03      7.75 o 
  -8   4  11       18.74       21.07      4.28 o 
  -7   4  11       60.85       68.77      6.49 o 
  -6   4  11      343.14      340.21     14.39 o 
  -5   4  11      436.90      411.35     17.61 o 
  -4   4  11      481.77      443.20     18.50 o 
  -3   4  11      422.80      435.65     18.31 o 
  -2   4  11      242.91      208.14     12.72 o 
  -1   4  11      107.73       93.89      9.20 o 
   0   4  11       47.10       49.63      6.82 o 
   1   4  11       38.83       46.22     10.27 o 
   2   4  11      188.62      192.71     18.90 o 
   3   4  11      126.10      144.16     11.74 o 
   4   4  11      125.89      132.47     11.66 o 
   5   4  11      110.82      107.69     10.73 o 
 -10   5  11        0.11        6.22      5.09 o 
  -9   5  11       33.39       39.68      8.88 o 
  -8   5  11      152.19      164.91      9.34 o 
  -7   5  11      263.18      283.67     20.38 o 
  -6   5  11      252.31      271.93     11.83 o 
  -5   5  11      247.21      262.29     14.10 o 
  -4   5  11      291.58      274.10     10.75 o 
  -3   5  11      203.45      189.18     12.41 o 
  -2   5  11       69.47       82.87     10.60 o 
  -1   5  11       35.99       35.47      6.47 o 
   0   5  11      243.11      244.13     13.88 o 
   1   5  11      163.19      161.39     11.96 o 
   2   5  11       88.63       76.27      8.75 o 
   3   5  11      104.44      113.91     10.70 o 
   4   5  11       20.78       22.96      5.77 o 
 -10   6  11       78.31       99.91     14.03 o 
  -9   6  11      121.24      139.62     15.22 o 
  -8   6  11       82.94       91.05      7.92 o 
  -7   6  11       34.13       35.22      5.42 o 
  -6   6  11       46.92       52.86      6.20 o 
  -5   6  11       87.27       94.29      7.45 o 
  -4   6  11       46.34       47.78      5.67 o 
  -3   6  11       52.94       49.58      5.86 o 
  -2   6  11      136.17      137.21     11.33 o 
  -1   6  11       27.83       13.71      5.15 o 
   0   6  11        5.90        0.68      8.14 o 
   1   6  11       28.76       27.55      6.14 o 
   2   6  11        4.86        9.40      4.86 o 
   3   6  11       68.48       89.17      9.92 o 
  -9   7  11        3.07        4.63      5.54 o 
  -8   7  11       10.05       16.45     10.35 o 
  -7   7  11       12.07       10.30      4.60 o 
  -6   7  11        2.46        3.74      3.94 o 
  -5   7  11       79.10       79.19      7.93 o 
  -4   7  11       62.17       59.55      6.48 o 
  -3   7  11        4.38       12.13      4.01 o 
  -2   7  11        1.22        0.94      3.85 o 
  -1   7  11       12.39       20.90      6.50 o 
   0   7  11       50.49       64.66      8.92 o 
   1   7  11      222.33      251.05     15.93 o 
   2   7  11      270.26      297.42     43.98 o 
   3   7  11       92.69      111.83     12.97 o 
  -8   8  11       18.76       17.23      5.81 o 
  -7   8  11       50.05       65.18      8.22 o 
  -6   8  11       25.54       24.96      5.44 o 
  -5   8  11        0.44        0.89      4.01 o 
  -4   8  11       19.49       30.32      5.75 o 
  -3   8  11       76.24       88.02      9.59 o 
  -2   8  11      136.60      146.12      9.77 o 
  -1   8  11      290.64      316.55     16.79 o 
   0   8  11      284.90      281.44     16.27 o 
   1   8  11      144.89      155.07     23.07 o 
  -7   9  11        0.01        1.27      5.35 o 
  -6   9  11       33.82       37.40      6.40 o 
  -5   9  11      132.57      151.32     13.79 o 
  -4   9  11      178.37      191.79     11.33 o 
  -3   9  11      182.42      196.84     13.47 o 
  -2   9  11      237.67      258.78     13.89 o 
  -1   9  11      130.21      125.85     11.99 o 
   0   9  11        8.89       -2.06      3.83 o 
  -2 -14  12       31.83       39.03      9.49 o 
  -5 -13  12       77.25       88.44     11.29 o 
  -4 -13  12       78.89      110.33     11.08 o 
  -3 -13  12       57.35       64.80     11.05 o 
  -2 -13  12        8.30        8.36      5.42 o 
  -1 -13  12       15.95       45.74     10.31 o 
   0 -13  12        0.20        2.30      4.85 o 
   1 -13  12        0.05       -3.01      3.78 o 
  -7 -12  12       47.79       53.77      7.85 o 
  -6 -12  12       58.16       56.56      8.44 o 
  -5 -12  12       13.34        9.17      5.33 o 
  -4 -12  12        0.16        3.32      5.48 o 
  -3 -12  12       36.15       44.02      8.75 o 
  -2 -12  12       24.38       25.34      4.85 o 
  -1 -12  12        6.62        9.18      4.99 o 
   0 -12  12        2.89        5.89      5.11 o 
   1 -12  12        7.64        8.06      5.52 o 
   2 -12  12       11.79        7.53      9.20 o 
   3 -12  12        1.43       -1.88      8.67 o 
  -8 -11  12       20.96       14.41      6.24 o 
  -7 -11  12        5.12        2.31      4.92 o 
  -6 -11  12       44.09       58.49      8.61 o 
  -5 -11  12      149.58      164.57     12.58 o 
  -4 -11  12      140.64      167.81     16.90 o 
  -3 -11  12       30.58       30.63      5.07 o 
  -2 -11  12       13.03       19.82      4.26 o 
  -1 -11  12       37.68       29.44      5.00 o 
   0 -11  12       30.21       16.23      5.86 o 
   1 -11  12        0.00       -2.97      4.72 o 
   2 -11  12       14.76       32.56     13.09 o 
   3 -11  12       40.74       56.03      8.61 o 
  -9 -10  12        0.78       11.21      5.59 o 
  -8 -10  12      112.67      125.37     11.78 o 
  -7 -10  12      205.77      228.83     14.80 o 
  -6 -10  12      209.44      231.56     14.51 o 
  -5 -10  12       91.16       98.60     10.14 o 
  -4 -10  12       92.57       90.95      9.60 o 
  -3 -10  12      216.96      216.70     16.23 o 
  -2 -10  12       89.21       71.64      6.75 o 
  -1 -10  12        4.16       19.93      4.35 o 
   0 -10  12       72.94      108.51     10.93 o 
   1 -10  12      158.33      176.10     13.58 o 
   2 -10  12       97.87      101.46     11.10 o 
   3 -10  12       38.62       30.46      7.42 o 
   4 -10  12       11.64        4.20      6.04 o 
  -9  -9  12      166.78      183.06     14.20 o 
  -8  -9  12      119.36      126.91     11.73 o 
  -7  -9  12      138.86      146.12     11.91 o 
  -6  -9  12      171.56      176.05     12.68 o 
  -5  -9  12      252.83      252.45     15.63 o 
  -4  -9  12      109.05      114.08      8.02 o 
  -3  -9  12        0.20        7.61      3.39 o 
  -2  -9  12      125.50      162.82      9.08 o 
  -1  -9  12      273.02      246.17     10.81 o 
   0  -9  12      107.52      103.96      7.77 o 
   1  -9  12       27.58       28.04      7.46 o 
   2  -9  12       11.25        5.59      6.19 o 
   3  -9  12        0.07        3.68      7.36 o 
   4  -9  12       11.81       12.10      8.63 o 
   5  -9  12       26.96       47.12      8.85 o 
 -10  -8  12       76.07       62.22      9.48 o 
  -9  -8  12      104.40      100.53     11.28 o 
  -8  -8  12      141.61      137.66     12.03 o 
  -7  -8  12      214.74      221.24     14.03 o 
  -6  -8  12       76.21       74.60      8.86 o 
  -5  -8  12       12.93       16.55      7.12 o 
  -4  -8  12      248.34      244.63     15.08 o 
  -3  -8  12      283.04      298.37     13.28 o 
  -2  -8  12       51.51       45.93      5.73 o 
  -1  -8  12        1.92       -0.99      3.95 o 
   0  -8  12        3.84       15.54      3.87 o 
   1  -8  12       96.61      124.74     11.91 o 
   2  -8  12      122.13      146.61     12.59 o 
   3  -8  12       84.48      106.94     11.54 o 
   4  -8  12        2.17        4.13      5.43 o 
   5  -8  12        0.36       -0.89      5.69 o 
 -10  -7  12       41.67       26.38      7.63 o 
  -9  -7  12       46.39       51.36      8.45 o 
  -8  -7  12        9.30        8.56      5.79 o 
  -7  -7  12       19.51       20.56      5.64 o 
  -6  -7  12      232.21      261.20     13.78 o 
  -5  -7  12      197.98      164.50      8.93 o 
  -4  -7  12        0.16        7.08      3.75 o 
  -3  -7  12       43.92       48.25      5.66 o 
  -2  -7  12      114.59      161.48      8.88 o 
  -1  -7  12      341.63      375.07     21.93 o 
   0  -7  12      313.55      351.06     13.89 o 
   1  -7  12      150.33      156.36     11.36 o 
   2  -7  12       47.69       53.74      8.71 o 
   3  -7  12        8.81        1.61      5.02 o 
   4  -7  12        6.47        1.09      6.30 o 
   5  -7  12        7.27        4.90      5.50 o 
 -11  -6  12        1.41        7.42      6.16 o 
 -10  -6  12       10.03       19.93      6.45 o 
  -9  -6  12       99.39      121.91     13.91 o 
  -8  -6  12      231.84      248.76     14.41 o 
  -7  -6  12       93.50       75.60      8.82 o 
  -6  -6  12       28.04       41.21      6.27 o 
  -5  -6  12      255.92      276.94     13.62 o 
  -4  -6  12      580.93      543.30     24.03 o 
  -3  -6  12      580.41      545.89     16.72 o 
  -2  -6  12      470.02      461.34     15.05 o 
  -1  -6  12      225.94      189.39     13.82 o 
   0  -6  12      162.47      116.20      7.76 o 
   1  -6  12       23.11       13.43      4.05 o 
   2  -6  12        0.30        7.67      4.28 o 
   3  -6  12       11.96       20.24      6.11 o 
   4  -6  12       16.79       31.79      7.45 o 
   5  -6  12        8.17        9.16      6.13 o 
   6  -6  12       15.38       15.94      6.23 o 
 -11  -5  12       56.17       46.22      8.04 o 
 -10  -5  12       96.22      111.91     11.15 o 
  -9  -5  12       28.48       15.25      5.77 o 
  -8  -5  12       47.93       53.42      8.06 o 
  -7  -5  12      271.73      265.21     14.03 o 
  -6  -5  12      667.17      667.16     19.08 o 
  -5  -5  12      621.85      545.01     45.44 o 
  -4  -5  12      439.56      388.69     15.21 o 
  -3  -5  12      173.82      172.76     11.56 o 
  -2  -5  12      137.53      113.61      7.53 o 
  -1  -5  12      148.94      109.21      9.11 o 
   0  -5  12        5.75       18.75      4.02 o 
   1  -5  12       51.16       57.03      5.89 o 
   2  -5  12       62.45       70.69      7.75 o 
   3  -5  12       60.50       74.53     19.43 o 
   4  -5  12       29.67       27.53      7.20 o 
   5  -5  12        6.94       10.36      5.60 o 
   6  -5  12        0.19        8.23      8.55 o 
 -11  -4  12        2.19        0.68      4.46 o 
 -10  -4  12       33.34       42.50      7.47 o 
  -9  -4  12      277.10      276.90     14.93 o 
  -8  -4  12      667.52      661.65     48.23 o 
  -7  -4  12      401.20      407.10     17.53 o 
  -6  -4  12       86.25       77.74      6.42 o 
  -5  -4  12       83.81       72.18      6.15 o 
  -4  -4  12       57.42       41.72      5.10 o 
  -3  -4  12       78.06       73.99      6.27 o 
  -2  -4  12       62.03       67.72      6.00 o 
  -1  -4  12      200.29      211.02      9.48 o 
   0  -4  12       76.16       57.24      5.70 o 
   1  -4  12       77.23       69.16      6.35 o 
   2  -4  12       53.65       50.04      6.58 o 
   3  -4  12       13.74        2.75      3.52 o 
   4  -4  12       12.22       37.26      7.57 o 
   5  -4  12       53.84       79.54     10.27 o 
   6  -4  12       51.66       70.67     10.80 o 
 -11  -3  12      129.95      135.35     12.15 o 
 -10  -3  12      181.33      182.68     18.33 o 
  -9  -3  12      152.15      140.50     15.87 o 
  -8  -3  12       37.85       45.39     11.25 o 
  -7  -3  12       35.58       32.85      4.70 o 
  -6  -3  12       10.83        7.79      3.38 o 
  -5  -3  12        3.83        0.46      2.69 o 
  -4  -3  12      212.04      187.79      8.66 o 
  -3  -3  12      402.39      402.70     13.37 o 
  -2  -3  12       66.23       78.58      7.77 o 
  -1  -3  12      142.04      117.59      9.99 o 
   0  -3  12      144.00      110.47      7.52 o 
   1  -3  12       19.69        9.53      3.73 o 
   2  -3  12      136.15      155.91     13.68 o 
   3  -3  12      283.99      321.37     19.46 o 
   4  -3  12      157.96      189.72      9.93 o 
   5  -3  12       51.54       35.16      7.71 o 
   6  -3  12        6.97       12.94      6.05 o 
 -12  -2  12       84.85       74.42      9.89 o 
 -11  -2  12       41.02       33.22      9.78 o 
 -10  -2  12        1.85       -5.70      3.80 o 
  -9  -2  12        1.11        2.92      4.53 o 
  -8  -2  12        5.22       10.75      4.76 o 
  -7  -2  12      108.80      124.09      7.68 o 
  -6  -2  12      242.69      226.23      9.78 o 
  -5  -2  12      377.19      352.97     12.38 o 
  -4  -2  12      107.04      115.65      7.24 o 
  -3  -2  12       87.65       77.69      7.75 o 
  -2  -2  12       94.31       70.37      6.03 o 
  -1  -2  12        6.35       -2.92      2.69 o 
   0  -2  12      206.82      214.81     15.48 o 
   1  -2  12      423.70      472.10     15.29 o 
   2  -2  12      269.36      287.94     11.68 o 
   3  -2  12      122.53      110.80      8.11 o 
   4  -2  12        2.65       -2.62      3.51 o 
   5  -2  12        4.22        6.04      6.02 o 
   6  -2  12        6.64       16.33      9.65 o 
 -12  -1  12        0.02        8.65      4.80 o 
 -11  -1  12       13.70        9.97      6.55 o 
 -10  -1  12        1.50       -1.38      4.04 o 
  -9  -1  12       74.11       65.45      8.44 o 
  -8  -1  12      337.30      343.63     35.80 o 
  -7  -1  12      362.27      368.49     12.97 o 
  -6  -1  12      101.81       94.47      6.74 o 
  -5  -1  12        4.03        5.05      3.13 o 
  -4  -1  12        4.18        4.73      3.08 o 
  -3  -1  12        1.72       10.97      3.31 o 
  -2  -1  12      259.74      224.72     18.77 o 
  -1  -1  12      518.59      505.80     34.36 o 
   0  -1  12      228.49      198.94      9.49 o 
   1  -1  12       89.48       67.30      6.40 o 
   2  -1  12       13.31       18.23      4.44 o 
   3  -1  12      111.21      128.71      8.56 o 
   4  -1  12       54.06       63.50      6.70 o 
   5  -1  12       41.37       56.88      6.69 o 
   6  -1  12       19.25       27.74      9.33 o 
 -11   0  12       66.41       66.90      8.94 o 
 -10   0  12      143.03      151.32     11.59 o 
  -9   0  12       66.46       75.26      8.65 o 
  -8   0  12       28.42       41.05      5.59 o 
  -7   0  12        0.03       -2.73      3.01 o 
  -6   0  12       33.59       34.97      4.92 o 
  -5   0  12      106.62      106.15      7.05 o 
  -4   0  12      183.33      185.19      8.98 o 
  -3   0  12      305.52      274.34     10.60 o 
  -2   0  12      157.29      145.11     10.98 o 
  -1   0  12        0.48        1.75      3.42 o 
   0   0  12      132.34      155.25      8.42 o 
   1   0  12      330.83      353.52     12.81 o 
   2   0  12      238.38      267.88     11.71 o 
   3   0  12      116.62      129.73     10.72 o 
   4   0  12       80.34       80.40      9.08 o 
   5   0  12       20.94       12.01      5.07 o 
 -11   1  12       23.29       23.74      6.09 o 
 -10   1  12        5.68        4.25      4.82 o 
  -9   1  12        8.57        0.25      4.34 o 
  -8   1  12      147.15      154.31      8.81 o 
  -7   1  12      303.90      322.10     12.11 o 
  -6   1  12      253.80      255.83     16.91 o 
  -5   1  12      114.34       84.79      6.45 o 
  -4   1  12       42.31       41.90      5.14 o 
  -3   1  12       65.54       77.40      8.85 o 
  -2   1  12      580.61      565.62     16.82 o 
  -1   1  12      616.86      627.58     23.15 o 
   0   1  12      447.56      479.89     19.43 o 
   1   1  12      213.63      188.94     12.47 o 
   2   1  12      144.22      118.00     13.58 o 
   3   1  12       77.07       76.17      8.72 o 
   4   1  12       10.83       14.46      4.85 o 
   5   1  12        0.82        9.57      4.45 o 
 -11   2  12       25.53       49.42     12.19 o 
 -10   2  12      155.77      189.59     12.58 o 
  -9   2  12      163.20      174.60      9.56 o 
  -8   2  12      113.44      119.77      7.90 o 
  -7   2  12       77.02       75.87     10.67 o 
  -6   2  12       15.46        5.86      3.98 o 
  -5   2  12      140.53      146.92      8.29 o 
  -4   2  12      754.54      739.75     25.78 o 
  -3   2  12      582.89      594.58     22.33 o 
  -2   2  12      416.24      390.93     17.23 o 
  -1   2  12      260.24      227.20     17.63 o 
   0   2  12      176.74      161.05     16.49 o 
   1   2  12      153.94      128.57     10.71 o 
   2   2  12       61.29       46.80      7.16 o 
   3   2  12        4.84        2.71      6.55 o 
   4   2  12       11.75       26.51      7.08 o 
   5   2  12       60.74       87.83      9.80 o 
 -11   3  12       97.95      128.30     16.69 o 
 -10   3  12       74.58      105.20     10.11 o 
  -9   3  12       18.57       24.44      6.51 o 
  -8   3  12        3.45        1.96      5.06 o 
  -7   3  12      122.47      108.46      9.89 o 
  -6   3  12      533.56      516.56     28.39 o 
  -5   3  12      405.03      369.36     16.78 o 
  -4   3  12      191.18      159.59     11.63 o 
  -3   3  12       67.93       80.01     14.81 o 
  -2   3  12       59.57       49.44      7.63 o 
  -1   3  12      130.03      128.79     10.61 o 
   0   3  12       94.43       78.31      8.72 o 
   1   3  12        1.17       -2.06      3.67 o 
   2   3  12       37.41       39.85      7.02 o 
   3   3  12       50.14       45.57      7.23 o 
   4   3  12        7.43        0.49      4.46 o 
  -9   4  12       56.77       49.77      8.24 o 
  -8   4  12      156.68      155.90     11.80 o 
  -7   4  12      159.07      148.57     11.51 o 
  -6   4  12       61.11       46.70      8.75 o 
  -5   4  12        5.91        8.90      5.52 o 
  -4   4  12        8.40        7.54      4.93 o 
  -3   4  12       23.25       18.91      5.92 o 
  -2   4  12       15.65        2.84      7.49 o 
  -1   4  12       19.19       22.27      5.52 o 
   0   4  12      111.11      113.85     10.40 o 
   1   4  12       39.19       32.27      6.48 o 
   2   4  12        4.55        9.41      5.48 o 
   3   4  12       24.60       46.84      7.66 o 
   4   4  12       30.62       46.11      7.55 o 
 -10   5  12       53.98       60.30     12.27 o 
  -9   5  12       47.60       53.30      8.53 o 
  -8   5  12        3.43       -1.08      4.77 o 
  -7   5  12       16.78        9.74      5.55 o 
  -6   5  12       11.57       14.74      5.92 o 
  -5   5  12        3.70        8.63      7.20 o 
  -4   5  12       14.41       21.39      6.83 o 
  -3   5  12       90.44       89.07     10.07 o 
  -2   5  12      170.30      186.38     13.22 o 
  -1   5  12       18.65       14.67      6.50 o 
   0   5  12       36.18       30.97      6.39 o 
   1   5  12      114.85      134.61     11.81 o 
   2   5  12      128.62      149.64     16.94 o 
   3   5  12       96.31       98.61     10.39 o 
  -9   6  12       13.54       24.38      9.25 o 
  -8   6  12       35.32       42.64      9.98 o 
  -7   6  12       29.91       37.24      7.52 o 
  -6   6  12       57.19       63.47      8.88 o 
  -5   6  12      177.21      208.64     13.97 o 
  -4   6  12      263.35      249.89     15.39 o 
  -3   6  12       18.47       17.54      7.16 o 
  -2   6  12      112.39      128.03     11.71 o 
  -1   6  12      216.12      232.20     14.26 o 
   0   6  12      175.19      204.65     23.85 o 
   1   6  12      167.04      200.14     14.23 o 
   2   6  12      106.80      114.25     11.11 o 
  -8   7  12       52.52       59.89     12.93 o 
  -7   7  12      101.37      103.58     13.66 o 
  -6   7  12      118.59      125.83     13.42 o 
  -5   7  12        7.75        8.68      5.60 o 
  -4   7  12       65.92       65.27     16.57 o 
  -3   7  12      196.75      216.57     18.33 o 
  -2   7  12      171.70      207.15     14.66 o 
  -1   7  12      109.03      130.94     12.50 o 
   0   7  12       88.48      102.96     11.16 o 
   1   7  12       25.18       27.40      6.66 o 
  -7   8  12        0.01       -0.97      5.84 o 
  -6   8  12       49.42       64.03      9.52 o 
  -5   8  12      105.15      138.58     12.96 o 
  -4   8  12      126.74      129.72     12.54 o 
  -3   8  12       71.88       58.92     10.68 o 
  -2   8  12       20.98       20.70      6.43 o 
  -1   8  12        2.52       12.12      4.81 o 
   0   8  12        1.82        9.79      6.22 o 
  -4 -13  13       17.16       33.95     11.13 o 
  -3 -13  13       70.70      114.08     10.61 o 
  -2 -13  13       91.17      112.94     11.41 o 
  -1 -13  13       20.56       22.02      6.33 o 
  -6 -12  13       25.01       43.45      7.30 o 
  -5 -12  13       80.45      104.60     11.07 o 
  -4 -12  13      143.62      173.43     17.80 o 
  -3 -12  13       63.91       66.31      8.23 o 
  -2 -12  13       74.83       58.81      6.67 o 
  -1 -12  13       66.14       55.08      8.65 o 
   0 -12  13       21.48       15.61      9.04 o 
   1 -12  13        0.88        7.68      5.75 o 
  -7 -11  13       90.84       98.38     10.93 o 
  -6 -11  13      106.18      104.45     14.28 o 
  -5 -11  13       81.68       64.98      9.27 o 
  -4 -11  13       70.20       61.60      8.64 o 
  -3 -11  13       97.04       80.62      7.47 o 
  -2 -11  13       30.13       25.65      4.97 o 
  -1 -11  13        0.13        3.88      4.77 o 
   0 -11  13       27.43       29.57      7.15 o 
   1 -11  13       35.53       32.82      7.03 o 
   2 -11  13       14.04        9.27      5.54 o 
  -8 -10  13       26.13       17.69      5.54 o 
  -7 -10  13       22.12       15.63      7.69 o 
  -6 -10  13       18.88       23.59      6.49 o 
  -5 -10  13       53.96       27.04      6.53 o 
  -4 -10  13       20.95       24.70      6.15 o 
  -3 -10  13       26.19       41.55     11.86 o 
  -2 -10  13       61.19       78.20      7.27 o 
  -1 -10  13       37.16       31.15      5.14 o 
   0 -10  13        9.95        4.50      5.23 o 
   1 -10  13        7.43       25.01      7.34 o 
   2 -10  13       21.31       36.12      8.44 o 
   3 -10  13       22.84       37.03      8.57 o 
  -9  -9  13        3.82        5.13      6.91 o 
  -8  -9  13        1.88       -0.35      4.63 o 
  -7  -9  13        4.61        8.78      5.22 o 
  -6  -9  13        5.35        4.43      6.10 o 
  -5  -9  13       71.30       79.22      9.31 o 
  -4  -9  13      110.15       92.91      7.83 o 
  -3  -9  13       68.16       70.21      9.97 o 
  -2  -9  13        1.92        6.87      3.88 o 
  -1  -9  13       76.16      113.33      8.53 o 
   0  -9  13      112.82      144.15      9.23 o 
   1  -9  13       70.98       67.83      9.82 o 
   2  -9  13       69.61       76.81     13.50 o 
   3  -9  13       37.50       33.48      8.18 o 
   4  -9  13       12.13       12.45     12.36 o 
 -10  -8  13       17.18       25.60      7.81 o 
  -9  -8  13       65.05       74.17      9.95 o 
  -8  -8  13       54.58       62.14     14.56 o 
  -7  -8  13      107.64      103.16     10.32 o 
  -6  -8  13      128.33      127.54     11.33 o 
  -5  -8  13       55.82       51.71      9.94 o 
  -4  -8  13        0.34        4.53      4.19 o 
  -3  -8  13      136.33      160.65      9.42 o 
  -2  -8  13      276.00      321.79     19.88 o 
  -1  -8  13      190.21      221.66     10.73 o 
   0  -8  13       93.68       99.87      8.69 o 
   1  -8  13       28.90       34.01      8.13 o 
   2  -8  13        8.86        3.24      5.89 o 
   3  -8  13        0.25        3.68      5.96 o 
   4  -8  13        3.66       -1.52      4.79 o 
 -10  -7  13      134.21      156.87     13.53 o 
  -9  -7  13      107.52      113.03     11.37 o 
  -8  -7  13       98.26      110.58     11.04 o 
  -7  -7  13       42.45       30.12      6.18 o 
  -6  -7  13       26.23       27.70      7.16 o 
  -5  -7  13      260.54      271.33     11.33 o 
  -4  -7  13      341.71      344.00     18.66 o 
  -3  -7  13      274.61      260.40     11.05 o 
  -2  -7  13       81.08       86.59      7.50 o 
  -1  -7  13        1.56        4.59      5.67 o 
   0  -7  13        0.03       -0.50      3.76 o 
   1  -7  13        0.16        2.45      3.66 o 
   2  -7  13        0.16        9.14      6.30 o 
   3  -7  13        6.70        4.70      5.34 o 
   4  -7  13       35.60       33.79      8.04 o 
 -10  -6  13       26.32       26.00     12.76 o 
  -9  -6  13        2.75       -5.73      5.93 o 
  -8  -6  13       40.06       44.01      7.78 o 
  -7  -6  13      253.47      276.00     14.60 o 
  -6  -6  13      299.15      305.40     15.27 o 
  -5  -6  13      189.95      182.82      9.66 o 
  -4  -6  13       21.77       13.64      4.01 o 
  -3  -6  13        0.05       -0.22      3.18 o 
  -2  -6  13        2.57        7.14      4.18 o 
  -1  -6  13       11.28       34.27      5.17 o 
   0  -6  13       38.71       70.19      6.92 o 
   1  -6  13       58.97       77.41      7.00 o 
   2  -6  13       82.75       63.14      9.52 o 
   3  -6  13       38.92       38.07      7.57 o 
   4  -6  13       13.22       15.99      6.03 o 
   5  -6  13        3.73        2.00      6.83 o 
 -11  -5  13        0.67        0.45      4.86 o 
 -10  -5  13       70.10       80.27      9.94 o 
  -9  -5  13      222.18      254.54     14.89 o 
  -8  -5  13      166.86      148.79     11.89 o 
  -7  -5  13       96.87       87.96      9.52 o 
  -6  -5  13        3.50        2.93      3.25 o 
  -5  -5  13       25.81       34.37      4.87 o 
  -4  -5  13       26.43       23.43      4.20 o 
  -3  -5  13       14.98       17.89      4.36 o 
  -2  -5  13       94.81      122.71      8.12 o 
  -1  -5  13      323.82      331.63     17.72 o 
   0  -5  13      172.97      137.27      8.71 o 
   1  -5  13       74.55       51.99      6.16 o 
   2  -5  13       13.27        6.10      3.77 o 
   3  -5  13        1.25       -1.13      4.90 o 
   4  -5  13       12.96       21.94     12.72 o 
   5  -5  13       38.25       54.34      8.73 o 
 -11  -4  13       93.08      106.38     11.28 o 
 -10  -4  13      101.94      104.58     11.17 o 
  -9  -4  13       24.64       25.14      6.68 o 
  -8  -4  13        9.23       10.79      5.23 o 
  -7  -4  13       25.73       14.22      5.30 o 
  -6  -4  13        2.67        3.28      3.25 o 
  -5  -4  13       21.75       19.27      4.13 o 
  -4  -4  13      152.14      143.07     10.13 o 
  -3  -4  13      635.35      556.74     17.22 o 
  -2  -4  13      236.66      229.01     10.24 o 
  -1  -4  13       36.57       21.56      4.38 o 
   0  -4  13        3.19       -0.33      3.86 o 
   1  -4  13        7.16       19.01      4.32 o 
   2  -4  13       18.25       26.62      4.70 o 
   3  -4  13       68.46       78.52      7.42 o 
   4  -4  13       42.56       39.20      8.15 o 
   5  -4  13        1.57        6.51      5.58 o 
 -11  -3  13        3.96        5.58      5.13 o 
 -10  -3  13       10.11       13.22      5.44 o 
  -9  -3  13       41.93       39.96      7.23 o 
  -8  -3  13        6.24        0.55      4.27 o 
  -7  -3  13       15.27       16.77      3.81 o 
  -6  -3  13      139.64      146.13     15.53 o 
  -5  -3  13      431.75      383.88     17.27 o 
  -4  -3  13      127.12      110.65      7.51 o 
  -3  -3  13        3.45        6.88      3.48 o 
  -2  -3  13        5.59       14.25      3.86 o 
  -1  -3  13       98.09      126.37      8.24 o 
   0  -3  13      136.33      154.26      9.14 o 
   1  -3  13       67.12       64.25      6.35 o 
   2  -3  13        6.28       11.20      4.06 o 
   3  -3  13        4.07       10.75      5.85 o 
   4  -3  13       15.01       45.59      8.36 o 
   5  -3  13       20.81       36.05      7.72 o 
 -11  -2  13       27.63       32.24      8.84 o 
 -10  -2  13        8.98       10.55      5.32 o 
  -9  -2  13       14.03       15.38      9.61 o 
  -8  -2  13       71.49       61.06      8.21 o 
  -7  -2  13      121.13      109.03      7.72 o 
  -6  -2  13       49.10       34.72      5.32 o 
  -5  -2  13       50.23       75.93      6.77 o 
  -4  -2  13      265.19      263.17     10.84 o 
  -3  -2  13      399.20      383.62     16.68 o 
  -2  -2  13      241.16      236.29     10.28 o 
  -1  -2  13       65.73       64.04      6.19 o 
   0  -2  13        0.79        5.37      3.42 o 
   1  -2  13       36.07       44.89      5.52 o 
   2  -2  13       80.44      112.69      8.23 o 
   3  -2  13      119.20      140.88      9.33 o 
   4  -2  13       77.15       98.79      8.36 o 
   5  -2  13       39.72       50.05     10.55 o 
 -11  -1  13        4.14        3.27      4.38 o 
 -10  -1  13       29.30       22.70      9.04 o 
  -9  -1  13       30.17       15.41      5.70 o 
  -8  -1  13        6.78        6.59      4.90 o 
  -7  -1  13      191.11      223.12     10.62 o 
  -6  -1  13      482.16      524.80     18.82 o 
  -5  -1  13      506.69      484.20     15.72 o 
  -4  -1  13      351.06      306.91     11.76 o 
  -3  -1  13       66.53       52.49      5.62 o 
  -2  -1  13        0.15        0.25      2.97 o 
  -1  -1  13       40.67       55.47      5.96 o 
   0  -1  13      204.32      250.13     10.92 o 
   1  -1  13      324.54      382.64     23.96 o 
   2  -1  13      128.15      140.69      8.97 o 
   3  -1  13       43.42       36.09      5.37 o 
   4  -1  13       39.42       41.88     25.12 o 
   5  -1  13       12.62        1.55      6.46 o 
 -11   0  13        0.16        0.05      4.77 o 
 -10   0  13       34.74       42.72      7.75 o 
  -9   0  13      145.28      154.57     17.47 o 
  -8   0  13      473.29      485.09     16.31 o 
  -7   0  13      462.06      504.07     16.44 o 
  -6   0  13      235.21      233.98     14.49 o 
  -5   0  13       91.15       73.38      6.41 o 
  -4   0  13        0.04       -3.91      2.61 o 
  -3   0  13       50.01       46.37      5.33 o 
  -2   0  13      206.33      203.51      9.90 o 
  -1   0  13      367.74      367.75     13.36 o 
   0   0  13      180.00      169.38     12.17 o 
   1   0  13       25.94       19.99      5.46 o 
   2   0  13       22.88        7.62      4.83 o 
   3   0  13        9.17        8.90      4.28 o 
   4   0  13        2.02       11.82      5.15 o 
 -11   1  13       87.90      137.96     11.93 o 
 -10   1  13      204.46      221.06     14.15 o 
  -9   1  13      236.27      238.53     13.92 o 
  -8   1  13       84.09       92.19      9.17 o 
  -7   1  13       12.96       14.25      4.24 o 
  -6   1  13        0.48       -1.40      3.84 o 
  -5   1  13        5.07        2.97      3.16 o 
  -4   1  13      143.92      150.45      8.51 o 
  -3   1  13      259.84      245.12     14.00 o 
  -2   1  13       86.82       77.60      8.91 o 
  -1   1  13        0.15        4.70      4.32 o 
   0   1  13        0.00        2.46      4.25 o 
   1   1  13        0.99        5.19      5.65 o 
   2   1  13        2.49       10.84      4.64 o 
   3   1  13        7.37       14.64      4.71 o 
   4   1  13       10.55       20.65      9.78 o 
 -10   2  13        4.17        1.93      4.95 o 
  -9   2  13        0.05       -3.72      3.24 o 
  -8   2  13        1.82        1.24      4.50 o 
  -7   2  13       11.79        7.67      5.25 o 
  -6   2  13       91.76      106.62     10.12 o 
  -5   2  13       97.41       86.06     15.26 o 
  -4   2  13       10.65       12.31      5.48 o 
  -3   2  13       25.24       31.90      6.65 o 
  -2   2  13       69.67       66.28      8.47 o 
  -1   2  13       23.37       28.74      6.07 o 
   0   2  13       25.51       30.06      9.29 o 
   1   2  13       76.81       80.86      9.13 o 
   2   2  13       65.53       61.78      8.07 o 
   3   2  13       52.39       53.16      7.84 o 
   4   2  13        3.08        3.00      4.90 o 
 -10   3  13       11.17        7.77      7.28 o 
  -9   3  13        9.91        5.91      5.29 o 
  -8   3  13       33.73       38.47     11.46 o 
  -7   3  13       31.69       36.74      7.03 o 
  -6   3  13        1.76        6.93      5.12 o 
  -5   3  13       58.51       59.07      8.26 o 
  -4   3  13      136.13      138.25     11.54 o 
  -3   3  13      115.44      104.56     10.50 o 
  -2   3  13       72.48       84.38      9.81 o 
  -1   3  13      157.67      151.36     11.97 o 
   0   3  13      211.36      205.86     13.73 o 
   1   3  13      110.73       77.93      9.28 o 
   2   3  13        1.39        3.53      4.38 o 
   3   3  13       73.08       91.82     10.15 o 
  -9   4  13        3.90        6.29      5.69 o 
  -8   4  13        3.62        4.14      5.37 o 
  -7   4  13       54.15       54.16      8.36 o 
  -6   4  13      169.13      179.65     12.99 o 
  -5   4  13      175.78      151.33     12.37 o 
  -4   4  13       88.36       90.48     11.95 o 
  -3   4  13      148.15      129.33     11.83 o 
  -2   4  13      274.93      272.53     15.84 o 
  -1   4  13      112.55      104.82     25.53 o 
   0   4  13        4.93        6.34      4.72 o 
   1   4  13      124.19      146.36     12.32 o 
   2   4  13      129.68      159.84     13.01 o 
  -9   5  13       36.25       32.78      7.35 o 
  -8   5  13       90.92      102.88     10.56 o 
  -7   5  13      108.48      106.24     11.01 o 
  -6   5  13       74.61       86.47     10.23 o 
  -5   5  13       75.64       80.93     10.09 o 
  -4   5  13      162.52      152.37     12.70 o 
  -3   5  13       69.31       62.52      9.27 o 
  -2   5  13       39.21       52.21      8.23 o 
  -1   5  13      209.88      204.89     14.43 o 
   0   5  13      129.80      130.46     12.52 o 
   1   5  13       39.96       44.21      7.38 o 
   2   5  13        5.41        9.09      4.52 o 
  -8   6  13       21.65       25.40     16.28 o 
  -7   6  13       26.25       20.44      9.98 o 
  -6   6  13       45.20       34.94      7.87 o 
  -5   6  13        1.56       -4.75      5.43 o 
  -4   6  13      112.15      114.10     11.92 o 
  -3   6  13      200.00      194.88     14.67 o 
  -2   6  13       85.93       82.03     11.66 o 
  -1   6  13       10.58        5.63      5.45 o 
   0   6  13        0.38        5.96      4.81 o 
  -6   7  13      117.73      122.40     12.15 o 
  -5   7  13      160.27      145.06     12.92 o 
  -4   7  13       38.51       31.04      7.66 o 
  -3   7  13        0.34        1.86      4.17 o 
  -2   7  13        4.87       19.39      5.25 o 
  -1   7  13        8.44       13.09      6.02 o 
  -4 -12  14        2.32       10.97      6.21 o 
  -3 -12  14        0.56        7.85      7.20 o 
  -2 -12  14       11.84       16.97      6.09 o 
  -1 -12  14       28.90       39.35      7.69 o 
  -6 -11  14       24.51       42.86      8.29 o 
  -5 -11  14       64.89      106.56     24.30 o 
  -4 -11  14       67.96       79.55     21.48 o 
  -3 -11  14       78.51       99.49     12.67 o 
  -2 -11  14       44.83       43.82      6.91 o 
  -1 -11  14       23.15       22.17      6.40 o 
   0 -11  14        0.03        4.11      4.08 o 
   1 -11  14        8.73       37.93      7.90 o 
  -7 -10  14      111.67      137.50     23.24 o 
  -6 -10  14      172.28      173.95     13.81 o 
  -5 -10  14      174.60      183.86     13.73 o 
  -4 -10  14       71.22       66.90     13.13 o 
  -3 -10  14        3.94        3.68      3.61 o 
  -2 -10  14        0.87        5.25      3.82 o 
  -1 -10  14       22.80       42.15      6.37 o 
   0 -10  14       43.56       52.61     12.89 o 
   1 -10  14       20.99       33.20      8.26 o 
   2 -10  14        8.11        3.77     16.53 o 
  -8  -9  14      243.58      240.93     46.80 o 
  -7  -9  14      125.10      120.44     11.73 o 
  -6  -9  14       43.90       33.50      6.66 o 
  -5  -9  14        0.67        5.75      4.45 o 
  -4  -9  14       12.07       24.98      4.98 o 
  -3  -9  14       59.03       79.35      7.71 o 
  -2  -9  14      100.13      114.41      8.79 o 
  -1  -9  14       26.73       23.38      4.96 o 
   0  -9  14        5.52       -4.96      5.58 o 
   1  -9  14        0.23        1.81      6.01 o 
   2  -9  14        4.75       18.50     14.85 o 
  -9  -8  14       58.60       39.60     13.66 o 
  -8  -8  14       13.34        7.38     12.64 o 
  -7  -8  14        2.95       16.57      5.18 o 
  -6  -8  14       32.15       42.56      6.73 o 
  -5  -8  14      117.41      112.33     10.64 o 
  -4  -8  14      198.10      203.74     19.05 o 
  -3  -8  14       42.75       43.96      6.00 o 
  -2  -8  14        0.81        3.91      3.74 o 
  -1  -8  14        0.04        0.49      5.05 o 
   0  -8  14       10.77       20.13      4.89 o 
   1  -8  14       18.94       16.46      6.99 o 
   2  -8  14       23.56       31.37      8.08 o 
   3  -8  14       24.35       18.83      7.55 o 
  -9  -7  14        6.78       12.53      6.67 o 
  -8  -7  14       60.52       73.96      9.34 o 
  -7  -7  14      130.71      149.71     12.12 o 
  -6  -7  14      144.99      166.95     12.42 o 
  -5  -7  14       43.94       28.42      4.91 o 
  -4  -7  14        0.03       -2.07      3.02 o 
  -3  -7  14        9.12       14.30      4.07 o 
  -2  -7  14        6.62       18.15      4.56 o 
  -1  -7  14       10.58       19.47      4.86 o 
   0  -7  14       26.84       25.24      5.27 o 
   1  -7  14       55.41       58.07      6.82 o 
   2  -7  14       71.73       73.13     10.24 o 
   3  -7  14       29.50       14.47      6.05 o 
 -10  -6  14       26.01       24.19      6.89 o 
  -9  -6  14       76.18       64.61      9.04 o 
  -8  -6  14       88.64       78.97      9.71 o 
  -7  -6  14       24.94       21.36      5.50 o 
  -6  -6  14        0.28        7.11      4.18 o 
  -5  -6  14       25.56       27.73      4.80 o 
  -4  -6  14        9.77        9.28      3.67 o 
  -3  -6  14        9.57       10.85      4.10 o 
  -2  -6  14       23.10       25.06      5.88 o 
  -1  -6  14       52.23       47.43      6.30 o 
   0  -6  14       70.82       44.35      6.04 o 
   1  -6  14       17.30        9.60      4.68 o 
   2  -6  14       11.33       25.45      7.78 o 
   3  -6  14       17.03       55.37      9.52 o 
 -10  -5  14       13.08       14.85      6.46 o 
  -9  -5  14        4.62        4.02      5.47 o 
  -8  -5  14        2.73        2.64      7.20 o 
  -7  -5  14       70.47       73.94     11.33 o 
  -6  -5  14       22.68       28.95      4.33 o 
  -5  -5  14        1.50       -4.02      2.68 o 
  -4  -5  14        1.79       -0.95      3.81 o 
  -3  -5  14       39.95       35.47      5.53 o 
  -2  -5  14       45.60       24.10      5.26 o 
  -1  -5  14        4.06       24.04      5.14 o 
   0  -5  14       94.92      137.96     16.84 o 
   1  -5  14      119.94      140.80      9.47 o 
   2  -5  14       61.56       68.52      7.05 o 
   3  -5  14       31.12       22.91      8.59 o 
   4  -5  14        1.34        7.89      5.76 o 
 -10  -4  14       19.67       25.88     14.52 o 
  -9  -4  14       63.01       60.05      9.33 o 
  -8  -4  14       39.44       42.00     14.85 o 
  -7  -4  14        0.75       -5.59      3.72 o 
  -6  -4  14        1.23       -1.46      3.02 o 
  -5  -4  14       17.86        6.83      4.25 o 
  -4  -4  14        0.97        5.76      3.50 o 
  -3  -4  14      179.36      208.43     10.74 o 
  -2  -4  14      416.19      434.84     15.47 o 
  -1  -4  14      360.23      421.44     15.16 o 
   0  -4  14      174.49      189.51     17.53 o 
   1  -4  14       44.67       30.97      5.54 o 
   2  -4  14        2.27        4.48      3.81 o 
   3  -4  14       19.38       51.50      8.59 o 
   4  -4  14       18.47       52.82      8.90 o 
 -10  -3  14       37.44       34.59      7.06 o 
  -9  -3  14        3.69        2.55      4.50 o 
  -8  -3  14        2.46        2.27      4.34 o 
  -7  -3  14        5.56        1.29      4.63 o 
  -6  -3  14       17.65       30.96      7.32 o 
  -5  -3  14      315.51      310.29     12.54 o 
  -4  -3  14      579.74      626.16     20.27 o 
  -3  -3  14      571.90      584.16     33.57 o 
  -2  -3  14      434.74      411.96     27.29 o 
  -1  -3  14       50.42       38.96      5.75 o 
   0  -3  14        0.59       -1.60      3.27 o 
   1  -3  14       10.17       19.58      4.50 o 
   2  -3  14       25.16       28.97      5.14 o 
   3  -3  14       16.86       23.07      4.93 o 
   4  -3  14       21.86       36.95      7.22 o 
 -10  -2  14        0.02       -4.07      4.53 o 
  -9  -2  14        0.50      -10.00      6.67 o 
  -8  -2  14       18.61       10.99      7.28 o 
  -7  -2  14      306.92      323.29     13.08 o 
  -6  -2  14      718.26      733.10     21.57 o 
  -5  -2  14      496.33      498.58     17.02 o 
  -4  -2  14      216.02      165.80     13.57 o 
  -3  -2  14       14.99        1.27      4.62 o 
  -2  -2  14        2.15        7.41      4.43 o 
  -1  -2  14        0.30        1.27      3.44 o 
   0  -2  14       11.74       21.46      7.58 o 
   1  -2  14       16.70       19.97      4.53 o 
   2  -2  14       16.44        9.78      4.95 o 
   3  -2  14        1.99       -1.96      3.58 o 
   4  -2  14        0.06       10.06      8.59 o 
 -10  -1  14       34.88       25.43      6.62 o 
  -9  -1  14      174.17      190.34     27.66 o 
  -8  -1  14      304.31      263.11     15.03 o 
  -7  -1  14      231.85      226.41     11.21 o 
  -6  -1  14       41.03       31.86      8.47 o 
  -5  -1  14        0.05        6.18      3.67 o 
  -4  -1  14        7.50       12.58      3.70 o 
  -3  -1  14        0.26       -3.66      2.70 o 
  -2  -1  14        7.12        5.59      3.61 o 
  -1  -1  14       28.84       39.96      5.50 o 
   0  -1  14       10.11        3.19      4.36 o 
   1  -1  14        4.10       13.65      8.63 o 
   2  -1  14       10.09       22.13      5.47 o 
   3  -1  14       17.06       33.79      6.34 o 
 -10   0  14       74.08       63.83      9.26 o 
  -9   0  14       43.30       33.36      7.50 o 
  -8   0  14        1.46        8.10      4.54 o 
  -7   0  14       33.60       42.99      7.92 o 
  -6   0  14       55.02       80.12      7.14 o 
  -5   0  14        7.03       15.23      4.24 o 
  -4   0  14        0.66        2.87      3.38 o 
  -3   0  14        6.26        1.19      3.77 o 
  -2   0  14        5.78        5.63      4.87 o 
  -1   0  14       21.29       32.65      6.74 o 
   0   0  14       63.20       93.40      9.75 o 
   1   0  14       65.54       96.72     10.10 o 
   2   0  14       63.00       75.79     17.71 o 
   3   0  14       46.22       54.53      7.82 o 
 -10   1  14       23.79       39.44      7.52 o 
  -9   1  14      113.42      147.57     13.83 o 
  -8   1  14       60.48       70.52      7.18 o 
  -7   1  14        6.57        5.79      4.16 o 
  -6   1  14        1.24       -2.22      5.48 o 
  -5   1  14       19.59       18.20      6.38 o 
  -4   1  14        4.19        1.60      4.74 o 
  -3   1  14       57.40       56.33      7.98 o 
  -2   1  14      149.00      169.87     12.75 o 
  -1   1  14      155.44      159.98     13.58 o 
   0   1  14      134.41      168.21     12.86 o 
   1   1  14       76.91       99.11     10.47 o 
   2   1  14       45.59       41.38      6.94 o 
   3   1  14       27.93       30.95      6.44 o 
 -10   2  14       51.78       56.29     12.52 o 
  -9   2  14       13.24       11.37      8.35 o 
  -8   2  14        2.10        7.18      8.63 o 
  -7   2  14        4.00        1.57      5.14 o 
  -6   2  14        0.02        0.08      4.88 o 
  -5   2  14       52.02       66.29      9.16 o 
  -4   2  14      158.56      160.21     21.60 o 
  -3   2  14      182.20      167.12     12.96 o 
  -2   2  14      111.81      114.41     11.29 o 
  -1   2  14       61.36       55.07      7.85 o 
   0   2  14       35.79       23.64      6.14 o 
   1   2  14       17.49       10.50      4.93 o 
   2   2  14        0.07       -0.46      4.52 o 
  -9   3  14        0.07       -3.27      4.85 o 
  -8   3  14        2.53       -0.33      7.85 o 
  -7   3  14       36.87       26.11      6.94 o 
  -6   3  14      127.22      152.74     12.64 o 
  -5   3  14      197.48      186.25     13.60 o 
  -4   3  14       81.74       73.12      9.51 o 
  -3   3  14       10.37        7.84      5.90 o 
  -2   3  14        3.33       -2.27      5.00 o 
  -1   3  14        0.54        2.49      3.74 o 
   0   3  14       20.37       29.33      6.50 o 
   1   3  14      141.47      154.69     12.93 o 
   2   3  14       82.00       68.04     12.15 o 
  -8   4  14       93.92       98.22     10.82 o 
  -7   4  14       84.13       72.90     10.23 o 
  -6   4  14       17.03       20.63      6.93 o 
  -5   4  14        0.10        8.10      5.98 o 
  -4   4  14        0.42        4.36      5.49 o 
  -3   4  14        6.57        6.32      8.92 o 
  -2   4  14       86.50       69.11     10.00 o 
  -1   4  14      226.72      228.95     21.76 o 
   0   4  14      140.08      133.29     12.20 o 
   1   4  14        2.60       14.27      5.13 o 
  -7   5  14        5.74        0.85      5.48 o 
  -6   5  14        3.63        4.20      5.47 o 
  -5   5  14       16.35       13.39      6.45 o 
  -4   5  14      139.80      165.87     13.80 o 
  -3   5  14      246.85      258.07     16.60 o 
  -2   5  14       82.38       73.93      9.72 o 
  -1   5  14        0.24        4.70      4.79 o 
   0   5  14       19.68       28.84      9.82 o 
  -6   6  14       79.47       86.78     10.90 o 
  -5   6  14      136.67      128.44     12.79 o 
  -4   6  14       37.32       41.33      8.24 o 
  -3   6  14        4.91        5.95      6.28 o 
  -2   6  14       33.70       39.70     13.66 o 
  -4 -11  15       11.43       10.89      6.03 o 
  -3 -11  15        3.45        8.52      4.06 o 
  -2 -11  15       18.31       36.40      5.61 o 
  -6 -10  15        2.19       17.46      5.74 o 
  -5 -10  15       30.50       39.19      8.18 o 
  -4 -10  15       34.47       38.97      6.97 o 
  -3 -10  15       32.28       37.19      6.26 o 
  -2 -10  15       42.68       55.32      8.47 o 
  -1 -10  15       15.63        1.81      8.06 o 
   0 -10  15        1.66       -1.33      5.49 o 
  -7  -9  15       37.94       39.79      8.39 o 
  -6  -9  15       32.02       34.17      7.08 o 
  -5  -9  15       16.93        8.97      4.79 o 
  -4  -9  15       49.18       36.70      5.75 o 
  -3  -9  15       30.72       23.31      5.40 o 
  -2  -9  15        2.19        6.79      4.27 o 
  -1  -9  15        0.70        3.09      4.14 o 
   0  -9  15        0.68        2.86      5.89 o 
   1  -9  15        4.67        6.50      6.87 o 
  -8  -8  15       20.70       26.80      6.33 o 
  -7  -8  15        4.12        8.08      4.52 o 
  -6  -8  15        8.37       10.05      4.75 o 
  -5  -8  15        5.72        6.67      6.10 o 
  -4  -8  15        1.08        4.14      3.76 o 
  -3  -8  15        0.10        7.98      4.17 o 
  -2  -8  15        2.33        8.31      4.14 o 
  -1  -8  15        6.06        8.41      4.98 o 
   0  -8  15        0.11        2.29      4.18 o 
   1  -8  15        0.50       -0.94      6.16 o 
  -8  -7  15        1.44        5.93      4.44 o 
  -7  -7  15        0.05        8.84      5.93 o 
  -6  -7  15       10.85       30.34      5.80 o 
  -5  -7  15       31.44       50.57      6.28 o 
  -4  -7  15       34.64       28.95      5.09 o 
  -3  -7  15       15.51        8.37      4.21 o 
  -2  -7  15        0.08        0.59      3.98 o 
  -1  -7  15        0.23        4.59      3.87 o 
   0  -7  15        1.53        1.71      6.31 o 
   1  -7  15       24.07       45.63      9.28 o 
   2  -7  15       54.07       89.65     11.50 o 
  -9  -6  15       14.78       15.90      6.47 o 
  -8  -6  15       41.84       53.12      8.59 o 
  -7  -6  15       86.69       94.99     10.09 o 
  -6  -6  15       88.74      110.69     10.88 o 
  -5  -6  15       29.71       25.72      4.82 o 
  -4  -6  15        0.59       -0.45      3.35 o 
  -3  -6  15        2.85        8.47      4.28 o 
  -2  -6  15        5.28       12.82      5.07 o 
  -1  -6  15       40.84       74.66     10.62 o 
   0  -6  15      158.65      201.25     20.74 o 
   1  -6  15      155.58      174.53     15.77 o 
   2  -6  15       66.25       54.63      9.43 o 
  -9  -5  15      137.57      165.14     24.10 o 
  -8  -5  15      174.25      187.65     13.86 o 
  -7  -5  15       45.59       51.86      7.77 o 
  -6  -5  15        1.74        0.34      3.18 o 
  -5  -5  15        1.14       -1.88      3.26 o 
  -4  -5  15       15.59       19.33      4.59 o 
  -3  -5  15       75.42       94.55      8.28 o 
  -2  -5  15      303.07      359.61     14.25 o 
  -1  -5  15      280.52      311.05     16.25 o 
   0  -5  15       64.52       42.40      6.38 o 
   1  -5  15        4.10        4.59      4.82 o 
   2  -5  15        0.01       -1.57      5.20 o 
  -9  -4  15       38.38       38.65      7.30 o 
  -8  -4  15        0.82        4.32      8.75 o 
  -7  -4  15        0.64        2.05      4.32 o 
  -6  -4  15        1.71       -3.41      3.19 o 
  -5  -4  15       77.78       78.53      7.41 o 
  -4  -4  15      325.23      302.71     12.80 o 
  -3  -4  15      207.48      215.80     11.45 o 
  -2  -4  15       20.58       18.34      7.25 o 
  -1  -4  15        0.05       10.23      4.52 o 
   0  -4  15        1.50        4.99      4.04 o 
   1  -4  15        8.62        6.61      5.17 o 
   2  -4  15       10.86       26.01      5.36 o 
  -9  -3  15        0.29        1.26      4.61 o 
  -8  -3  15        8.55        3.65      4.88 o 
  -7  -3  15       80.52       74.54      9.51 o 
  -6  -3  15      140.94      149.48     15.58 o 
  -5  -3  15       57.94       36.31      5.86 o 
  -4  -3  15        3.46       15.82      4.40 o 
  -3  -3  15       56.70       83.55      9.53 o 
  -2  -3  15       74.95       96.07      8.15 o 
  -1  -3  15       16.36       30.37      5.21 o 
   0  -3  15        3.07        1.50      3.64 o 
   1  -3  15        1.95        3.63      4.20 o 
   2  -3  15        0.04       -0.12      3.64 o 
  -9  -2  15       35.21       26.46      6.38 o 
  -8  -2  15       58.32       40.09      7.64 o 
  -7  -2  15        5.56        1.85      3.99 o 
  -6  -2  15       45.56       70.55      7.38 o 
  -5  -2  15      166.57      202.85     10.99 o 
  -4  -2  15      219.44      218.10     11.11 o 
  -3  -2  15       38.35       45.24      5.73 o 
  -2  -2  15        0.93        0.41      3.55 o 
  -1  -2  15        1.13       -0.31      3.65 o 
   0  -2  15        3.54        2.20      3.49 o 
   1  -2  15        1.37        6.50      3.96 o 
   2  -2  15       17.43       39.59     16.86 o 
  -9  -1  15        4.61       13.81      6.05 o 
  -8  -1  15       78.45      100.95     10.91 o 
  -7  -1  15      244.57      300.35     13.08 o 
  -6  -1  15      251.04      257.80     15.39 o 
  -5  -1  15       40.74       33.32      5.46 o 
  -4  -1  15        0.63        7.14      3.29 o 
  -3  -1  15        1.12        3.66      4.39 o 
  -2  -1  15        2.32       -2.18      4.28 o 
  -1  -1  15        0.21       10.55      4.89 o 
   0  -1  15       14.04       39.90      7.40 o 
   1  -1  15       38.38       53.14     15.79 o 
   2  -1  15       34.76       36.43      9.45 o 
  -9   0  15      128.35      139.11     11.88 o 
  -8   0  15      167.39      160.69     10.39 o 
  -7   0  15       64.24       62.39      7.03 o 
  -6   0  15        0.14        2.03      3.58 o 
  -5   0  15        0.21       -4.28      6.38 o 
  -4   0  15        5.55        1.63      4.62 o 
  -3   0  15        5.97       12.58      5.00 o 
  -2   0  15       61.68       67.70      8.96 o 
  -1   0  15      102.23      129.76     16.45 o 
   0   0  15       70.55       76.04      8.84 o 
   1   0  15        7.31        7.17      6.71 o 
   2   0  15        2.56       10.11      5.18 o 
  -9   1  15        6.97        6.71      7.69 o 
  -8   1  15        0.34       -1.33      5.42 o 
  -7   1  15        0.25        1.52      5.66 o 
  -6   1  15        2.27        2.08      5.06 o 
  -5   1  15       14.86       14.44      9.33 o 
  -4   1  15      105.42      110.00     11.37 o 
  -3   1  15      129.37      121.53     11.40 o 
  -2   1  15       63.89       48.26      7.74 o 
  -1   1  15        0.33        2.94      4.75 o 
   0   1  15       14.03       21.47      5.68 o 
   1   1  15       11.99       24.43      6.27 o 
  -8   2  15        0.09        1.92      5.35 o 
  -7   2  15       29.87       23.58      9.86 o 
  -6   2  15      179.06      201.57     14.44 o 
  -5   2  15      146.23      165.09     13.31 o 
  -4   2  15       26.54       25.33      6.94 o 
  -3   2  15        6.94       19.51      6.94 o 
  -2   2  15       39.16       55.25      8.54 o 
  -1   2  15       34.86       46.40      7.49 o 
   0   2  15       42.75       53.47      7.65 o 
  -8   3  15       76.57       76.52     10.05 o 
  -7   3  15       90.77       92.98     14.89 o 
  -6   3  15       14.25        9.74      6.46 o 
  -5   3  15       20.60       18.09      6.80 o 
  -4   3  15       36.24       47.75      8.68 o 
  -3   3  15       14.56       25.08      7.09 o 
  -2   3  15       26.79       21.70      6.79 o 
  -1   3  15       81.09       82.01     12.03 o 
   0   3  15       67.86       69.68      9.28 o 
  -6   4  15       36.19       26.72      7.35 o 
  -5   4  15       11.51       15.39     10.51 o 
  -4   4  15        7.85       16.77      6.39 o 
  -3   4  15       22.14        9.86      5.95 o 
  -2   4  15       12.77       11.31      6.58 o 
  -5  -9  16        8.01       19.13      7.20 o 
  -4  -9  16       19.14       31.08      6.01 o 
  -3  -9  16       34.13       54.76      7.21 o 
  -2  -9  16       26.49       27.19      5.25 o 
  -6  -8  16       40.51       57.52      8.13 o 
  -5  -8  16       85.40      100.90     10.35 o 
  -4  -8  16       95.46       95.19      8.63 o 
  -3  -8  16      107.80       98.54      8.72 o 
  -2  -8  16       21.00       19.52      5.34 o 
  -1  -8  16        1.38       12.19      4.76 o 
  -7  -7  16       82.78      100.99     19.51 o 
  -6  -7  16      134.62      152.10     12.99 o 
  -5  -7  16      141.82      144.20     12.59 o 
  -4  -7  16       31.17       13.72      4.48 o 
  -3  -7  16        0.95       -2.73      7.49 o 
  -2  -7  16        1.20       -2.37      4.03 o 
  -1  -7  16        6.71       11.60      5.03 o 
   0  -7  16       31.16       28.66      8.23 o 
  -8  -6  16      127.79      127.05     29.91 o 
  -7  -6  16       76.83       65.10     10.23 o 
  -6  -6  16        3.01       10.16      4.49 o 
  -5  -6  16        5.65       10.58      6.59 o 
  -4  -6  16        1.08       10.07      3.79 o 
  -3  -6  16        6.17        4.42      4.14 o 
  -2  -6  16       38.38       29.43      5.58 o 
  -1  -6  16       12.59       11.35      4.92 o 
   0  -6  16        5.92       29.37      5.76 o 
  -8  -5  16        1.76        4.26      5.07 o 
  -7  -5  16        4.53       17.93      5.32 o 
  -6  -5  16        1.01        8.78      5.12 o 
  -5  -5  16        2.03       -4.32      3.31 o 
  -4  -5  16       17.98       10.45      4.62 o 
  -3  -5  16       11.55        1.69      4.30 o 
  -2  -5  16       23.60       36.16      8.12 o 
  -1  -5  16       68.32      105.60      9.60 o 
   0  -5  16       56.05       87.85     11.08 o 
   1  -5  16       34.51       60.74     17.60 o 
  -8  -4  16        5.37       14.81      5.63 o 
  -7  -4  16        2.35       -1.22      7.04 o 
  -6  -4  16        0.33        3.51      3.79 o 
  -5  -4  16        2.19       12.87      4.23 o 
  -4  -4  16       71.15      101.33      8.55 o 
  -3  -4  16      134.96      180.76     13.51 o 
  -2  -4  16      104.70      139.14      9.94 o 
  -1  -4  16       54.84       49.12      8.28 o 
   0  -4  16        6.68        0.27      7.06 o 
   1  -4  16        0.02       -1.41      3.80 o 
  -8  -3  16        0.86        8.23      5.39 o 
  -7  -3  16        6.90        8.07      5.21 o 
  -6  -3  16       60.23       77.91      7.62 o 
  -5  -3  16      144.91      161.62     10.55 o 
  -4  -3  16      141.77      131.06     11.90 o 
  -3  -3  16       81.59       73.45     11.95 o 
  -2  -3  16       14.69       11.12      4.78 o 
  -1  -3  16        0.05       -2.09      3.45 o 
   0  -3  16        2.16        3.89      4.87 o 
   1  -3  16        0.20        5.06      4.04 o 
  -8  -2  16       67.82       64.71      8.70 o 
  -7  -2  16       84.81       87.92      8.01 o 
  -6  -2  16       87.08       81.53      8.00 o 
  -5  -2  16       33.39       20.61      4.93 o 
  -4  -2  16        0.01       -4.18      3.53 o 
  -3  -2  16        5.28       11.88      3.98 o 
  -2  -2  16        1.32        2.32      3.95 o 
  -1  -2  16        0.13        1.73      4.77 o 
   0  -2  16       10.80       32.94      6.87 o 
  -8  -1  16       55.09       44.44      7.80 o 
  -7  -1  16       16.89       19.84      8.73 o 
  -6  -1  16        3.56        0.23      6.48 o 
  -5  -1  16       18.39       38.61      6.55 o 
  -4  -1  16        4.92        9.84      5.50 o 
  -3  -1  16        6.11       14.37      6.04 o 
  -2  -1  16       54.09       57.43     11.66 o 
  -1  -1  16      140.17      161.36     18.94 o 
   0  -1  16       44.21       47.28      8.12 o 
  -8   0  16       31.18       44.61      8.16 o 
  -7   0  16       25.23       15.16      6.83 o 
  -6   0  16        0.14       -3.31      5.13 o 
  -5   0  16        1.24       -1.14      4.93 o 
  -4   0  16       78.41       80.02      9.51 o 
  -3   0  16      159.54      158.69     13.11 o 
  -2   0  16       65.52       55.26      9.82 o 
  -1   0  16        0.02       -1.20      7.53 o 
   0   0  16       15.87       29.31      6.00 o 
  -7   1  16        5.38        7.21      5.93 o 
  -6   1  16       72.57       90.92     10.87 o 
  -5   1  16       94.19       81.29     10.38 o 
  -4   1  16       19.65       11.42      6.16 o 
  -3   1  16       12.88       28.82      6.86 o 
  -2   1  16       52.84       63.39     13.62 o 
  -1   1  16       15.76       23.13      6.78 o 
  -6   2  16        0.36        5.95      6.09 o 
  -5   2  16       23.51       44.39     14.11 o 
  -4   2  16       66.36       87.69     10.96 o 
  -3   2  16       13.31       18.77      6.46 o 
  -2   2  16        2.90       -0.86      4.54 o 
  -5  -6  17        0.76       -1.23      4.74 o 
  -4  -6  17        0.32       12.03      4.11 o 
  -3  -6  17        2.79       14.54      9.41 o 
  -6  -5  17        9.74       26.86     10.55 o 
  -5  -5  17       16.17       30.15      4.93 o 
  -4  -5  17       42.35       48.86      6.53 o 
  -3  -5  17       38.60       50.19      9.04 o 
  -2  -5  17        5.64        2.52      3.99 o 
  -6  -4  17       45.37       56.62      6.94 o 
  -5  -4  17       38.45       37.83      5.68 o 
  -4  -4  17       10.85        5.60      3.63 o 
  -3  -4  17        8.40        8.16      4.22 o 
  -2  -4  17        1.50        5.03      6.82 o 
  -6  -3  17       13.89       11.58      4.15 o 
  -5  -3  17        4.18        6.18      4.48 o 
  -4  -3  17        1.42        5.16      3.74 o 
  -3  -3  17       36.93       48.73      6.26 o 
  -2  -3  17       17.08       16.16      4.99 o 
  -6  -2  17       10.61       14.98      5.03 o 
  -5  -2  17       57.23       60.84      7.01 o 
  -4  -2  17       24.12       29.83      6.89 o 
  -3  -2  17        2.98        9.72      5.00 o 
  -2  -2  17       13.52       28.10      6.91 o 
  -5  -1  17        0.08        4.44      4.84 o 
  -4  -1  17        1.25       -2.16      5.28 o 
  -3  -1  17       21.04        8.32      5.83 o 
                                                 
